# Supplementary material for: DNA methylation regulatory patterns and underlying pathways behind the co-pathogenesis of allergic rhinitis and chronic spontaneous urticaria
Source: Front Immunol. 2023 Jan 11;13:1053558. doi: 10.3389/fimmu.2022.1053558 (PMC9875140; doi:10.3389/fimmu.2022.1053558)
Supplement: Supplementary file 1 [file DataSheet_1.zip]

Archive with 7 entries (7 files):
- Supplementary Table 2.xlsx
- Supplementary Table 3.xlsx
- Supplementary Table 4.xlsx
- Supplementary Table 5, 6 and 8.docx
- Supplementary Table 7.xlsx
- Supplementary Table 9.docx
- Supplementary Table 1.xls
