# Supplementary material for: DNA methylation regulatory patterns and underlying pathways behind the co-pathogenesis of allergic rhinitis and chronic spontaneous urticaria
Source: Front Immunol. 2023 Jan 11;13:1053558. doi: 10.3389/fimmu.2022.1053558 (PMC9875140; doi:10.3389/fimmu.2022.1053558)
Supplement: Supplementary file 1 [file DataSheet_1.zip › Supplementary Table 2.xlsx]

## Sheet: diff
Supplementary Table 2. Differential expression analysis of genes in CD4+ T cells of AR patients.
gene	conMean	treatMean	logFC	pValue	FDR
A2ML1	5.57034	5.50058	-0.0181819	0.0159218	0.497605
AAGAB	8.09354	8.20892	0.0204208	0.0329091	0.566446
AARS2	7.44697	7.55085	0.0199864	0.0158635	0.497605
ABCB7	8.45166	8.35685	-0.0162762	0.0178755	0.509424
ABCB8	6.23909	6.34455	0.0241824	0.0240737	0.534877
ABCC10	7.03323	7.17137	0.0280605	0.00936259	0.458929
ABCC5	7.12058	7.20698	0.0174008	0.0204672	0.516552
ABCE1	9.25724	9.18982	-0.0105455	0.0442965	0.594672
ABCG1	6.63286	6.71657	0.018092	0.0240737	0.534877
ABHD15	7.55829	7.70432	0.0276087	0.00206848	0.335467
ABHD3	8.54138	8.64915	0.018088	0.0201078	0.516552
ABI2	6.39267	6.43135	0.00870474	0.0146126	0.489256
ABR	7.17147	7.26318	0.0183332	0.0260693	0.543164
ABTB2	6.08642	6.18651	0.0235336	0.0102568	0.461014
ACADVL	8.34129	8.43085	0.0154078	0.00707303	0.429446
ACAP1	10.2351	10.35	0.0161019	0.0283157	0.552585
ACBD6	7.32362	7.22672	-0.0192173	0.0304798	0.559434
ACIN1	9.42976	9.53588	0.0161453	0.0329091	0.566446
ACOT4	6.77328	6.96302	0.0398588	0.0442965	0.594672
ACOT8	6.56861	6.66551	0.0211257	0.0133969	0.483428
ACP1	10.6095	10.4769	-0.0181476	0.00707303	0.429446
ACPL2	8.00216	7.75415	-0.0454219	0.00230766	0.335467
ACSL5	6.93128	7.00385	0.0150271	0.0014777	0.319015
ACSM3	6.66335	6.57483	-0.0192948	0.0260693	0.543164
ACSM5	5.96699	5.89524	-0.0174515	0.00528809	0.408903
ACSS1	8.12119	8.22722	0.0187145	0.0282023	0.552585
ACTR1A	8.18689	8.31991	0.0232523	0.0304798	0.559434
ACVR2A	6.75904	6.91963	0.0338779	0.00642707	0.429446
ADAM8	8.14812	8.44406	0.0514697	0.000438594	0.218781
ADAMTS20	5.93105	5.88933	-0.0101842	0.0442965	0.594672
ADAP2	6.61795	6.2668	-0.0786538	0.0133969	0.483428
ADAR	8.99043	9.05648	0.0105605	0.0476004	0.602765
ADARB1	7.42861	7.51071	0.0158575	0.0442965	0.594672
ADCK1	7.32705	7.17292	-0.0306717	0.0204672	0.516552
ADCY5	6.23099	6.32725	0.0221177	0.0102568	0.461014
ADCY7	8.40667	8.54909	0.0242379	0.0484399	0.609452
ADD1	9.75753	9.80164	0.00650703	0.0240737	0.534877
ADORA2A	7.78895	8.04994	0.0475497	0.0159218	0.497605
ADSSL1	6.30281	6.2066	-0.0221925	8.21722e-05	0.0995457
AFF2	5.94311	5.84209	-0.0247348	0.0476004	0.602765
AFF3	6.49667	6.31075	-0.0418883	0.00029552	0.19277
AGFG2	6.54647	6.64612	0.0217944	0.000337652	0.195224
AGMAT	7.4609	7.2347	-0.0444158	0.00206848	0.335467
AGTPBP1	8.01948	7.86127	-0.028746	0.00853673	0.446861
AHR	9.12538	9.23558	0.0173172	0.0204672	0.516552
AHSA2	10.2535	10.4066	0.0213881	0.0282023	0.552585
AICDA	6.15311	6.25673	0.0240928	0.0240737	0.534877
AIF1	8.1784	7.83151	-0.062529	0.0188431	0.509424
AKAP7	6.92298	6.85505	-0.0142257	0.0382532	0.575155
AKIRIN1	8.02845	8.10539	0.0137598	0.0354977	0.570475
ALDH18A1	7.46357	7.5629	0.0190732	0.0329091	0.566446
ALDH1A1	6.93124	6.45154	-0.103468	0.0102568	0.461014
ALDH2	7.03764	6.64896	-0.0819627	0.0382532	0.575155
ALDH3A2	7.23434	7.38524	0.029783	0.00206848	0.335467
ALDH3B1	6.11015	5.9723	-0.032921	0.0204672	0.516552
ALG11	6.8436	7.02578	0.0379034	0.0304798	0.559434
ALPK2	5.85732	5.98966	0.0322357	0.0102568	0.461014
AMELX	6.05639	5.98895	-0.0161544	0.0304798	0.559434
AMN1	7.2611	7.13464	-0.0253479	0.0240737	0.534877
ANKRD10	8.49181	8.63562	0.0242279	0.0102568	0.461014
ANKRD41	6.1017	6.15247	0.0119533	0.0382532	0.575155
ANKRD46	7.55102	7.40435	-0.0282977	0.0240737	0.534877
ANO8	7.44447	7.56179	0.0225594	0.0240737	0.534877
ANO9	7.55875	7.68935	0.0247151	0.00104252	0.289794
ANP32D	5.96902	6.06699	0.023486	0.0442965	0.594672
ANTXR2	8.92497	9.18298	0.0411142	0.00528809	0.408903
ANXA1	12.3021	12.5391	0.0275373	0.0304642	0.559434
ANXA6	7.76367	7.91227	0.0273526	0.00165527	0.319015
AOAH	6.91102	6.62845	-0.0602255	0.00936259	0.458929
AP1G2	7.52465	7.64464	0.0228248	9.54484e-05	0.105574
AP3D1	7.34285	7.41045	0.0132217	0.00257108	0.349906
AP4B1	9.13809	9.25384	0.018159	0.0100867	0.461014
AP4E1	8.07957	8.19149	0.0198474	0.0329091	0.566446
APBA2	7.33571	7.17388	-0.0321834	0.0188431	0.509424
APEX1	10.4063	10.3016	-0.0145883	0.00286087	0.349906
APEX2	7.77805	7.96299	0.0339021	0.0188431	0.509424
APH1B	7.36993	7.23437	-0.0267832	0.00707303	0.429446
APM-1	6.03924	5.96441	-0.0179891	0.0329091	0.566446
APOA1	6.3905	6.47156	0.0181835	0.0304798	0.559434
APOBEC3C	7.21134	7.3086	0.0193278	0.0467999	0.602765
APOBEC3H	6.35029	6.65344	0.0672765	0.00064152	0.267546
APTX	6.97855	7.058	0.016332	0.0442965	0.594672
AQP11	6.02053	6.14719	0.0300372	0.00583327	0.428897
AQP3	7.0236	7.21199	0.0381875	0.0133969	0.483428
ARCN1	10.256	10.4171	0.0224849	0.00111447	0.289794
ARF6	6.20384	6.31114	0.0247401	0.0411835	0.586295
ARFGAP1	7.03707	7.11889	0.0166771	0.0476004	0.602765
ARFIP1	6.76694	6.82668	0.0126804	0.0282023	0.552585
ARHGAP21	8.82949	8.64275	-0.030839	0.0304798	0.559434
ARHGAP9	10.6777	10.8386	0.0215772	0.00528809	0.408903
ARHGEF10	6.95952	7.30802	0.0704925	0.00117275	0.289794
ARHGEF18	11.8759	11.8486	-0.00332178	0.0365787	0.575155
ARID3A	7.53479	7.68575	0.0286173	0.00936259	0.458929
ARID5A	6.71047	6.57603	-0.0291976	0.00391127	0.378337
ARL3	6.46104	6.56381	0.0227654	0.0354977	0.570475
ARL6IP6	7.26366	7.33704	0.0145008	0.0282023	0.552585
ARMET	9.35944	9.49414	0.0206153	0.0204672	0.516552
ARNTL	7.17202	7.30257	0.0260239	0.00352851	0.37247
ARRDC4	6.28494	6.10702	-0.0414296	0.0240737	0.534877
ARRDC5	8.28103	8.13813	-0.0251127	0.0442965	0.594672
ARS2	8.57456	8.65314	0.0131608	0.0204672	0.516552
ASAP3	6.27035	6.37891	0.0247644	0.00583327	0.428897
ASB17	6.08328	5.99776	-0.0204247	0.00317921	0.359463
ASB9	6.12145	6.04342	-0.0185091	0.0122691	0.475077
ASCC2	9.33554	9.42065	0.0130922	0.0193248	0.516552
ASGR1	6.86132	6.27588	-0.128667	0.00257108	0.349906
ASGR2	6.28615	6.06678	-0.0512455	0.00528809	0.408903
ASNS	8.42878	8.5735	0.024559	0.0442965	0.594672
ATG10	7.65812	7.5523	-0.0200749	0.0133969	0.483428
ATIC	10.3422	10.2018	-0.019715	0.00966459	0.461014
ATP1A2	5.61427	5.5129	-0.0262873	0.0043302	0.39203
ATP2B4	8.19652	8.4658	0.0466343	0.000225214	0.168513
ATP5C1	10.6013	10.4867	-0.0156779	0.0411835	0.586295
ATP5E	10.7968	10.6039	-0.0259998	0.0129503	0.483428
ATP5G1	7.68063	7.5977	-0.0156629	0.00583327	0.428897
ATP5S	7.7103	7.58869	-0.0229351	0.0146126	0.489256
ATP8B2	7.47568	7.57693	0.0194075	0.0204672	0.516552
ATXN1	7.88061	8.01462	0.0243267	0.0240737	0.534877
ATXN2L	6.39103	6.45997	0.01548	0.00286087	0.349906
AUP1	7.34234	7.40675	0.0126002	0.0442965	0.594672
AURKA	6.14817	6.24646	0.0228816	0.0382532	0.575155
AVIL	6.34982	6.41641	0.0150502	0.0329091	0.566446
B3GALTL	6.69602	6.84095	0.0308926	0.0476004	0.602765
B4GALT1	7.93673	7.78805	-0.0272829	0.0260693	0.543164
B9D1	6.10128	6.01006	-0.0217323	0.0382532	0.575155
BACH2	7.88566	7.72219	-0.030221	0.0043302	0.39203
BATF	7.00231	7.20139	0.0404442	0.0222085	0.528517
BCAP31	10.1704	10.3048	0.0189437	0.00599115	0.429446
BCKDHA	7.75265	7.6715	-0.0151813	0.0382532	0.575155
BCL11A	6.6974	6.45634	-0.0528834	0.01733	0.503856
BCL2L11	6.28061	6.18535	-0.0220487	0.0382532	0.575155
BCL2L2	6.79043	6.6262	-0.0353218	0.0240737	0.534877
BCL8	6.05123	5.99639	-0.0131341	0.0442965	0.594672
BCL9L	8.16304	8.27057	0.0188789	0.0365787	0.575155
BCOR	7.10448	7.20259	0.0197877	0.0102568	0.461014
BCORL1	6.68575	6.80354	0.0251962	0.0146126	0.489256
BIRC2	8.69432	8.78384	0.0147798	0.0329091	0.566446
BIRC6	7.86888	8.00531	0.0247984	0.000815083	0.278228
BMF	6.0782	6.0082	-0.0167127	0.00391127	0.378337
BMI1	9.83023	9.96948	0.0202923	0.0165108	0.503856
BMP1	6.16099	6.19882	0.00883185	0.0133969	0.483428
BMPR1A	6.25104	6.32347	0.0166196	0.0329091	0.566446
BNIP3L	8.38037	8.20209	-0.0310231	0.0222085	0.528517
BOP1	8.80807	8.71788	-0.0148479	0.0421575	0.594672
BRD2	10.5151	10.6395	0.0169694	0.00853673	0.446861
BRI3P1	8.11718	7.8698	-0.0446514	0.0442965	0.594672
BRMS1L	6.84565	6.91167	0.013847	0.00165527	0.319015
BTK	6.25914	6.05979	-0.0466964	0.01733	0.503856
BTN3A1	8.0686	7.9375	-0.023634	0.0329091	0.566446
BZW2	9.49724	9.32079	-0.0270552	0.00230766	0.335467
C10orf120	6.11013	6.02921	-0.0192344	0.0260693	0.543164
C10orf32	8.30379	8.40012	0.0166404	0.0411835	0.586295
C10orf54	9.92096	9.69938	-0.0325865	0.0129503	0.483428
C10orf73	7.82628	7.53535	-0.0546516	0.0146126	0.489256
C11orf1	7.91606	7.81984	-0.0176434	0.0329091	0.566446
C11orf2	10.2489	10.1294	-0.0169258	0.0328094	0.566446
C11orf35	6.58605	6.43741	-0.0329325	0.0411835	0.586295
C11orf51	8.17425	8.06159	-0.0200222	0.0240737	0.534877
C11orf58	7.6841	7.5792	-0.0198319	0.0122691	0.475077
C11orf80	6.79129	6.92372	0.0278624	0.0159218	0.497605
C12orf44	7.48094	7.6277	0.028029	0.0476004	0.602765
C12orf57	12.0144	11.9159	-0.0118784	0.0378688	0.575155
C13orf25	6.81379	6.96583	0.0318379	0.0282023	0.552585
C14orf145	6.53678	6.66229	0.0274371	0.0240737	0.534877
C14orf2	8.85217	8.70626	-0.0239788	0.00456859	0.408758
C14orf32	8.80678	8.91967	0.0183751	0.0272789	0.552585
C16orf56	8.78216	8.89031	0.0176572	0.0146126	0.489256
C16orf68	8.12869	7.77192	-0.064752	0.01733	0.503856
C16orf85	6.19519	6.27139	0.0176365	0.0329091	0.566446
C17orf39	6.88338	6.97036	0.0181153	0.0476004	0.602765
C17orf44	7.99306	8.27356	0.0497594	0.0234601	0.534877
C17orf48	9.00131	8.69971	-0.0491687	0.0188431	0.509424
C17orf49	9.67258	9.5513	-0.0182037	0.0217277	0.528517
C17orf61	10.2204	10.1234	-0.013758	0.0406883	0.586295
C17orf68	7.8158	7.94634	0.0238969	0.0102568	0.461014
C18orf1	6.80949	6.64389	-0.0355191	0.0328189	0.566446
C18orf62	5.86045	5.9174	0.013953	0.0442965	0.594672
C19orf20	6.29394	6.19644	-0.0225239	0.0329091	0.566446
C19orf41	5.75243	5.68726	-0.0164398	0.0382532	0.575155
C1orf107	6.6636	6.78799	0.0266844	0.00391127	0.378337
C1orf115	6.30683	6.50109	0.0437681	0.0023608	0.341244
C1orf172	6.43419	6.50854	0.0165741	0.0354977	0.570475
C1orf173	5.77445	5.84311	0.0170548	0.0305006	0.559434
C1orf62	5.92517	5.84215	-0.0203552	0.0354977	0.570475
C1orf96	6.13136	6.20706	0.0177024	0.0354977	0.570475
C1QTNF9	6.09223	6.00621	-0.0205156	0.0304798	0.559434
C20orf103	5.97644	5.79166	-0.0453096	0.00777494	0.44201
C20orf118	5.56124	5.48318	-0.020393	0.0329091	0.566446
C20orf27	8.24617	8.07809	-0.029709	0.0201078	0.516552
C20orf38	6.19815	6.25657	0.0135349	0.0352866	0.570475
C20orf75	6.12387	6.20479	0.0189388	0.00165527	0.319015
C21orf136	5.97219	5.93715	-0.00848956	0.0476004	0.602765
C21orf63	7.43441	7.56841	0.0257713	0.0225795	0.534877
C21orf84	6.37613	6.42735	0.0115434	0.0484399	0.609452
C21orf86	5.89363	5.96698	0.017845	0.0222085	0.528517
C21orf91	7.13306	7.24307	0.0220802	0.0304798	0.559434
C22orf34	6.67095	6.94742	0.0585852	0.0122691	0.475077
C2CD4C	6.399	6.25886	-0.0319446	0.000820249	0.278228
C2orf29	9.95136	10.0694	0.0170143	0.0293951	0.559434
C2orf50	5.84133	5.90018	0.014461	0.0188431	0.509424
C3orf15	6.105	6.20263	0.0228888	0.0260693	0.543164
C3orf21	7.39935	7.24242	-0.0309277	0.00684258	0.429446
C3orf32	5.79442	5.87092	0.0189238	0.0146126	0.489256
C3orf49	5.90956	5.98178	0.0175242	0.0282023	0.552585
C3orf59	7.59014	7.89343	0.0565268	0.01733	0.503856
C4orf10	6.40512	6.32711	-0.0176771	0.0476004	0.602765
C4orf11	6.12577	6.05352	-0.0171168	0.0382532	0.575155
C4orf18	6.25566	5.99655	-0.0610298	0.00936259	0.458929
C4orf19	5.99655	5.90952	-0.0210918	0.0442965	0.594672
C4orf3	6.28949	6.22438	-0.0150148	0.0476004	0.602765
C4orf38	5.83673	5.94262	0.0259398	0.0188431	0.509424
C4orf46	6.94519	6.87092	-0.0155104	0.0354977	0.570475
C4orf7	5.46466	5.54483	0.021012	0.0476004	0.602765
C5orf13	7.46687	7.09132	-0.0744484	0.0112241	0.468869
C5orf20	6.5332	6.4427	-0.0201236	0.0476004	0.602765
C5orf32	6.72725	6.87106	0.0305165	0.0178755	0.509424
C5orf34	6.28633	6.35893	0.0165678	0.0382532	0.575155
C6orf120	7.37869	7.21755	-0.0318565	0.0133969	0.483428
C6orf174	5.73693	5.82862	0.0228765	0.00936259	0.458929
C6orf186	5.91654	5.99966	0.0201247	0.0382532	0.575155
C7orf44	9.30214	9.08672	-0.0338036	0.00777494	0.44201
C8orf30A	5.99963	6.05325	0.0128364	0.00936259	0.458929
C8orf33	7.97384	7.80739	-0.0304339	0.0260693	0.543164
C8orf47	5.89813	5.95681	0.0142843	0.0442965	0.594672
C9orf14	5.99034	5.90895	-0.0197366	0.0411835	0.586295
C9orf16	7.50914	7.39891	-0.0213346	0.0146126	0.489256
C9orf24	6.13899	6.07901	-0.0141638	0.00936259	0.458929
C9orf37	6.91309	7.01152	0.0203951	0.0240737	0.534877
C9orf46	9.77474	9.5506	-0.0334667	0.000925414	0.283645
C9orf72	7.07288	6.86215	-0.0436358	6.62464e-06	0.0421327
C9orf78	11.5493	11.4309	-0.0148638	0.0140481	0.489256
CA8	5.48645	5.3952	-0.0241966	0.0165049	0.503856
CAB39	11.4713	11.5783	0.0133893	0.0293774	0.559434
CACHD1	6.34159	6.13242	-0.0483889	0.00117275	0.289794
CACNA2D3	6.13219	5.83172	-0.0724817	0.0133969	0.483428
CACNB3	6.61764	6.81654	0.0427226	0.00391127	0.378337
CALB2	6.519	6.45362	-0.0145436	0.0204672	0.516552
CALM1	12.213	12.3271	0.0134161	0.0328189	0.566446
CALY	6.04804	6.15563	0.0254392	0.00707303	0.429446
CAMK2G	7.90821	7.99713	0.0161303	0.0442965	0.594672
CAMK2N1	7.22202	7.43782	0.0424764	0.0112241	0.468869
CAMTA1	6.62385	6.91651	0.062374	0.00214151	0.335467
CAPN12	6.67461	6.92634	0.0534093	0.00352851	0.37247
CAPS	7.24587	7.34863	0.0203156	0.0188431	0.509424
CARKD	8.37995	8.46198	0.0140524	0.0411835	0.586295
CASD1	6.9638	7.02862	0.0133655	0.01733	0.503856
CASK	7.01141	7.12088	0.0223504	0.0340336	0.570475
CATSPER4	5.99206	6.06811	0.0181947	0.0240737	0.534877
CBR1	6.2547	6.38597	0.0299659	0.0406993	0.586295
CBR3	7.31213	7.72484	0.0792127	0.0102568	0.461014
CBX6	8.88171	9.03545	0.0247587	0.00500457	0.408903
CCDC148	5.52361	5.43283	-0.0239073	0.0240737	0.534877
CCDC153	5.64098	5.69889	0.0147353	0.0304798	0.559434
CCDC158	5.43691	5.50714	0.0185159	0.0188431	0.509424
CCDC40	6.16268	6.22979	0.0156249	0.00352851	0.37247
CCDC51	6.67512	6.76526	0.0193507	0.0329091	0.566446
CCDC74A	5.94974	6.03752	0.0211299	0.0146126	0.489256
CCDC8	5.40246	5.49285	0.0239378	0.0304798	0.559434
CCDC97	9.31708	9.43802	0.018605	0.0129453	0.483428
CCL25	5.86606	5.78669	-0.0196539	0.00707303	0.429446
CCNB1IP1	7.09011	7.0182	-0.0147052	0.0146126	0.489256
CCND2	11.1603	11.4328	0.0348065	2.29623e-05	0.0649068
CCNH	7.80788	7.6939	-0.0212156	0.00352851	0.37247
CCNY	7.96178	7.85429	-0.0196086	0.00165527	0.319015
CCR1	6.31865	6.03172	-0.0670473	0.00286087	0.349906
CCR7	12.3043	12.0954	-0.024709	0.016499	0.503856
CCR8	6.42292	6.52583	0.0229327	0.0159218	0.497605
CCT6B	6.95224	6.69763	-0.0538257	0.000498652	0.230649
CD14	8.74431	7.70763	-0.182058	0.0260693	0.543164
CD163	6.78205	6.39787	-0.0841289	0.0112241	0.468869
CD1C	6.8315	6.62582	-0.0441018	0.0304798	0.559434
CD1D	6.57289	6.20912	-0.0821387	0.0133969	0.483428
CD2	11.9037	12.0954	0.0230511	0.0078012	0.44201
CD207	6.28653	6.20692	-0.0183869	0.0260693	0.543164
CD300LF	6.4648	6.12911	-0.076929	0.0282023	0.552585
CD302	6.72182	6.4294	-0.0641692	0.0102568	0.461014
CD33	6.94098	6.45702	-0.104269	0.0260693	0.543164
CD36	6.74123	6.14534	-0.133518	0.00286087	0.349906
CD68	8.37464	7.91383	-0.0816511	0.00777494	0.44201
CD70	6.28888	6.44681	0.0357825	0.000196093	0.160923
CD84	7.17366	7.30423	0.0260226	0.0382532	0.575155
CD86	6.77364	6.49151	-0.0613775	0.0329091	0.566446
CD93	7.96257	7.16575	-0.152116	0.00391127	0.378337
CDC14B	6.81639	6.89743	0.0170528	0.0354977	0.570475
CDC26	9.88336	10.0113	0.0185516	0.0159218	0.497605
CDC2L6	8.23478	8.30089	0.0115351	0.0260693	0.543164
CDC42	7.15555	7.08428	-0.0144426	0.0354977	0.570475
CDC42SE2	9.97344	9.75346	-0.0321782	0.00707303	0.429446
CDCA7L	7.37145	7.21224	-0.0315002	0.0222085	0.528517
CDH23	6.7948	6.73088	-0.0136372	0.0442965	0.594672
CDK5R1	8.31571	7.9687	-0.0614953	0.0329091	0.566446
CDY2A	5.43992	5.52487	0.022354	0.0352866	0.570475
CEACAM1	6.68408	6.86718	0.0389899	0.00853673	0.446861
CEBPD	8.68562	7.87035	-0.142201	0.01733	0.503856
CENTG3	7.12689	7.26435	0.0275609	0.0112241	0.468869
CEP110	8.91794	9.0611	0.0229763	0.00684258	0.429446
CEP120	7.5066	7.62695	0.0229466	0.00642707	0.429446
CEP78	7.54403	7.67234	0.0243306	0.00528809	0.408903
CFH	6.23871	6.45131	0.0483437	0.00117275	0.289794
CGB8	6.25271	6.19377	-0.0136625	0.0476004	0.602765
CGGBP1	8.75801	8.84537	0.0143196	0.00707303	0.429446
CHD4	9.07034	9.16049	0.0142678	0.00707303	0.429446
CHEK2	6.41879	6.48881	0.0156534	0.0043302	0.39203
CHRFAM7A	5.96694	6.01785	0.0122584	0.0329091	0.566446
CHRNB1	7.30659	7.49614	0.0369496	0.00599115	0.429446
CHST15	6.91285	6.57954	-0.0712927	0.0282023	0.552585
CHST7	7.83779	8.17037	0.0599548	0.00184741	0.331729
CIB1	11.6483	11.7832	0.0166093	0.0316322	0.566446
CLCN4	6.01071	5.90258	-0.0261899	0.00206848	0.335467
CLEC11A	7.11944	6.8657	-0.0523574	0.00257108	0.349906
CLEC16A	8.97782	9.0544	0.0122536	0.0484399	0.609452
CLEC4A	7.50199	6.9443	-0.111444	0.00286087	0.349906
CLEC4D	6.16312	6.03404	-0.0305365	0.0133969	0.483428
CLEC7A	6.22455	5.90178	-0.0768188	0.0282023	0.552585
CLIC4	6.28567	6.16816	-0.0272248	0.0411835	0.586295
CNGA3	6.25092	6.21185	-0.00904645	0.0411835	0.586295
CNIH2	6.15871	6.10927	-0.0116283	0.0476004	0.602765
CNNM3	7.68251	7.77927	0.0180566	0.0260693	0.543164
CNOT1	7.76909	7.85138	0.0152015	0.00317921	0.359463
CNOT3	7.06531	7.17851	0.0229308	0.0411835	0.586295
CNOT4	7.28813	7.33939	0.0101107	0.0382532	0.575155
CNTF	5.56397	5.65867	0.0243487	0.0382532	0.575155
CNTNAP1	6.8623	7.31327	0.091824	5.17871e-05	0.0774979
COL27A1	5.6708	5.74301	0.0182551	0.0467999	0.602765
CORO7	9.29195	9.42045	0.0198136	0.0282023	0.552585
COTL1	8.57492	8.3581	-0.0369494	0.0201078	0.516552
COX7A1	5.71095	5.79081	0.0200348	0.0222085	0.528517
CPN1	6.1418	6.05574	-0.0203583	0.0442965	0.594672
CPPED1	6.50284	6.38381	-0.026654	0.0188431	0.509424
CPSF4	8.22885	8.30621	0.0134984	0.01733	0.503856
CR2	6.85731	6.73132	-0.0267525	0.0329091	0.566446
CRAMP1L	7.48399	7.60168	0.0225112	0.0201078	0.516552
CRCP	7.52636	7.59912	0.0138797	0.0188431	0.509424
CREB1	8.74955	8.82752	0.012799	0.0240737	0.534877
CREB3L1	6.08727	6.12952	0.00997873	0.0382532	0.575155
CREB3L2	8.5354	8.72467	0.0316419	0.0260693	0.543164
CRIP1	11.7156	12.047	0.0402497	0.00143847	0.319015
CRKL	10.0097	10.1847	0.0250027	0.0100826	0.461014
CRYBG3	6.15147	6.24936	0.0227771	0.0133969	0.483428
CSAG3B	5.65435	5.69826	0.0111593	0.0442965	0.594672
CSDA	8.72651	8.2261	-0.0851967	0.01733	0.503856
CSTB	10.747	10.8881	0.0188169	0.0406993	0.586295
CTBS	8.1004	7.94812	-0.0273796	0.0442965	0.594672
CTNNBIP1	6.49024	6.41765	-0.0162274	0.0146126	0.489256
CTNS	6.44341	6.52095	0.0172578	0.0102568	0.461014
CTRC	6.5831	6.50248	-0.0177771	0.0304798	0.559434
CTSA	7.8712	8.01246	0.0256621	0.01733	0.503856
CTSB	9.49011	9.66608	0.0265059	0.00936259	0.458929
CTSH	7.86199	7.67741	-0.0342753	0.0411835	0.586295
CTSS	7.81557	7.51578	-0.0564278	0.0476004	0.602765
CTSZ	6.27142	6.10623	-0.0385112	0.0354977	0.570475
CUEDC2	8.86209	8.76965	-0.015128	0.0217133	0.528517
CUL1	9.08119	9.18051	0.0156932	0.0152385	0.497605
CUX1	6.09706	6.05367	-0.0103029	0.0122691	0.475077
CUZD1	6.47688	6.60284	0.0277883	0.00230766	0.335467
CXCL16	6.47417	6.31135	-0.0367469	0.0382532	0.575155
CXCR3	7.24987	7.7047	0.0877834	0.00391127	0.378337
CXorf57	7.67909	7.98458	0.0562802	0.00018233	0.159947
CXXC1	9.81197	9.90048	0.0129549	0.01733	0.503856
CYB561	6.9811	7.10893	0.0261771	0.00391127	0.378337
CYB561D2	8.06682	8.1898	0.0218293	0.0382532	0.575155
CYP11A1	6.54478	6.47148	-0.0162481	0.0122691	0.475077
CYP11B2	5.63501	5.55476	-0.0206938	0.00117257	0.289794
CYP1B1	6.71696	6.35238	-0.0805118	0.0365787	0.575155
CYP27A1	6.70796	6.35994	-0.0768609	0.0043302	0.39203
CYP27B1	6.17223	6.22989	0.013415	0.0222085	0.528517
CYP27C1	6.18783	6.10953	-0.0183723	0.0222085	0.528517
CYP2A6	5.54286	5.45218	-0.0237971	0.0260693	0.543164
CYP2E1	6.32147	6.50604	0.0415198	0.000438594	0.218781
CYTH2	7.50906	7.64948	0.0267295	0.0329091	0.566446
CYTH3	6.37984	6.45285	0.0164166	0.0282023	0.552585
CYTIP	7.57586	7.34683	-0.0442878	0.00185163	0.331729
DACH1	6.14019	6.05494	-0.020169	0.0102568	0.461014
DAP	7.81242	7.67734	-0.0251636	0.00926599	0.458929
DAPK1	6.5497	6.39249	-0.0350511	0.0411835	0.586295
DBNDD2	7.78059	7.89375	0.0208307	0.00131735	0.304667
DCP1B	6.79426	6.87495	0.0170342	0.0476004	0.602765
DCTN6	7.43012	7.28714	-0.0280331	0.01733	0.503856
DCXR	8.77943	9.06257	0.0457938	1.63121e-05	0.0518725
DDA1	9.3412	9.45581	0.0175931	0.0354977	0.570475
DDIT4	10.7169	10.2158	-0.0690806	0.039284	0.586295
DDX21	9.77452	9.64599	-0.0190967	0.0171813	0.503856
DDX25	5.90194	5.87248	-0.00721771	0.0476004	0.602765
DEFB106B	6.21943	6.13728	-0.0191832	0.0133969	0.483428
DENND1C	7.60595	7.6999	0.0177104	0.0260693	0.543164
DENND4B	9.78084	9.8788	0.0143774	0.0365684	0.575155
DEPDC6	6.27217	6.17081	-0.0235048	0.0260693	0.543164
DFNB31	6.28592	6.35298	0.0153102	0.0328189	0.566446
DHX36	8.44506	8.35414	-0.0156164	0.0442965	0.594672
DHX40	7.28045	7.2167	-0.0126884	0.0159218	0.497605
DIABLO	8.10077	8.18771	0.0154002	0.0146126	0.489256
DIAPH1	9.52088	9.63666	0.0174379	0.00286087	0.349906
DIO2	6.0559	6.00234	-0.012816	0.0354977	0.570475
DIP2B	9.06449	8.95312	-0.0178362	0.0304798	0.559434
DIRC2	6.98796	6.70328	-0.0600033	0.000385141	0.204125
DKFZP564J102	5.84668	5.92932	0.0202491	0.0382532	0.575155
DKFZp686I15217	7.13653	7.26671	0.02608	0.00317921	0.359463
DKFZp761O2018	6.36007	6.44488	0.0191104	0.0112241	0.468869
DLAT	7.82164	7.91686	0.0174588	0.00966857	0.461014
DNAJC10	7.80861	7.73423	-0.0138091	0.0329091	0.566446
DNAJC15	8.10743	8.34275	0.0412785	0.0178755	0.509424
DNAJC24	8.28673	8.40507	0.0204563	0.0129503	0.483428
DOCK2	10.9483	11.1123	0.0214484	0.000904809	0.283645
DOK2	7.31311	7.45343	0.0274193	0.0382532	0.575155
DPF2	8.66859	8.83824	0.027962	0.0222085	0.528517
DPM3	8.6096	8.54425	-0.0109909	0.0476004	0.602765
DRD1IP	6.05148	6.20289	0.0356527	0.0133969	0.483428
DRG2	7.77503	7.88335	0.0199595	0.0140534	0.489256
DSEL	5.92387	5.9832	0.0143784	0.0304798	0.559434
DUS4L	7.70334	7.5475	-0.029486	0.01733	0.503856
DUSP18	7.89993	8.12953	0.0413334	0.00131735	0.304667
DUSP28	8.39372	8.28658	-0.0185339	0.0382532	0.575155
DUSP7	6.25451	6.34047	0.0196907	0.0354977	0.570475
DUSP8	7.37773	7.24227	-0.0267353	0.0442965	0.594672
DYNLL1	9.51898	9.75033	0.0346438	0.0188431	0.509424
DYNLT3	7.31959	7.38426	0.0126912	0.0222085	0.528517
DYRK2	9.10129	9.17846	0.0121805	0.0442965	0.594672
E2F2	7.59394	7.88064	0.0534652	0.0102568	0.461014
EDC4	8.97585	9.10012	0.0198376	0.0043302	0.39203
EEF1B2	10.1078	10.0107	-0.0139177	0.0146126	0.489256
EEF2K	7.065	7.16131	0.0195335	0.0411835	0.586295
EFCAB3	6.05808	5.91307	-0.0349548	0.00185163	0.331729
EFHC1	6.65591	6.53886	-0.0255948	0.0112241	0.468869
EFHD1	7.13779	6.86166	-0.0569205	0.00936259	0.458929
EIF2A	10.6476	10.4254	-0.0304227	0.00257108	0.349906
EIF2AK2	9.38028	9.60937	0.0348112	0.00853673	0.446861
EIF2B4	8.23116	8.2907	0.0103977	0.0329091	0.566446
EIF2C1	7.59084	7.49238	-0.0188344	0.0329091	0.566446
EIF3L	12.7821	12.6792	-0.0116656	0.0304798	0.559434
EIF3M	10.7168	10.5742	-0.0193294	0.0304798	0.559434
EIF4E1B	6.20618	6.1202	-0.0201281	0.0282023	0.552585
EIF4G2	10.9024	10.9961	0.0123529	0.00707303	0.429446
ELA1	8.57482	8.19331	-0.06566	0.0102568	0.461014
ELMO3	6.93197	7.03477	0.0212387	0.0204672	0.516552
EMR1	6.85669	6.68016	-0.0376297	0.00583327	0.428897
EMR4	6.34767	6.26338	-0.0192873	0.0442965	0.594672
EMR4P	6.6996	6.49839	-0.0439929	0.0240737	0.534877
ENDOD1	7.08642	7.21775	0.0264915	0.0122691	0.475077
ENO2	8.46519	8.71241	0.0415287	1.3351e-06	0.0169825
ENOSF1	9.13783	9.33207	0.0303463	0.0282023	0.552585
ENTPD8	5.7281	5.77068	0.0106849	0.0354977	0.570475
EPB41L3	6.96639	6.6251	-0.0724674	0.01733	0.503856
EPHB4	6.27647	6.38039	0.0236903	0.0304798	0.559434
EPHX2	9.65225	9.44937	-0.0306469	0.0442965	0.594672
EPS8L3	6.18648	6.14165	-0.010493	0.0354977	0.570475
EPSTI1	8.61785	9.06575	0.0730993	0.00853673	0.446861
ERCC-00013	5.55437	5.48108	-0.0191626	0.0382532	0.575155
ERCC1	7.23159	7.15622	-0.0151145	0.0442965	0.594672
ERCC2	6.91754	6.85134	-0.0138741	0.0476004	0.602765
ERI3	7.07054	6.99422	-0.0156566	0.01733	0.503856
ERMP1	7.21965	7.36889	0.0295177	0.00777494	0.44201
ETFB	7.66188	7.57848	-0.0157907	0.0188431	0.509424
ETS2	7.35653	7.19026	-0.0329798	0.0442965	0.594672
ETV1	5.34916	5.42794	0.0210908	0.0204672	0.516552
EXOD1	6.21934	6.30565	0.0198846	0.0122691	0.475077
EXOSC8	8.84594	8.69765	-0.0243889	0.0379108	0.575155
EZH2	6.71221	6.81218	0.0213283	0.0043302	0.39203
F12	6.27014	6.38125	0.025342	0.0133969	0.483428
FABP7	5.70707	5.78951	0.0206909	0.0382532	0.575155
FAF1	7.94894	7.86795	-0.014775	0.0304798	0.559434
FAM102A	8.88963	8.76745	-0.0199669	0.0159218	0.497605
FAM105B	7.01872	7.14216	0.0251535	0.0421575	0.594672
FAM108B1	6.8411	6.76527	-0.0160793	0.0382532	0.575155
FAM116A	9.94502	9.75785	-0.0274113	0.0185942	0.509424
FAM117B	9.63401	9.40373	-0.0349028	0.0102568	0.461014
FAM119B	6.73506	6.89037	0.0328908	0.00707303	0.429446
FAM122B	8.86164	8.93554	0.0119814	0.0452068	0.602765
FAM128B	5.64465	5.74367	0.0250889	0.0476004	0.602765
FAM134B	8.76311	8.46947	-0.0491724	0.00165527	0.319015
FAM149A	6.09779	6.18758	0.0210879	0.0316416	0.566446
FAM158A	6.6945	6.86826	0.0369691	0.000498652	0.230649
FAM160B2	7.6992	7.78894	0.0167188	0.00853673	0.446861
FAM173A	7.84091	8.02171	0.032889	0.00528809	0.408903
FAM178A	6.52445	6.58649	0.0136538	0.0411835	0.586295
FAM179A	6.69921	6.97216	0.0576141	0.00583327	0.428897
FAM19A1	5.95645	6.37566	0.0981223	0.000725954	0.278206
FAM21B	6.43048	6.46444	0.00759941	0.0476004	0.602765
FAM32A	8.63695	8.53157	-0.0177115	0.01733	0.503856
FAM38A	9.81357	10.0973	0.0411138	0.000815083	0.278228
FAM47B	6.04327	5.9855	-0.0138561	0.0102568	0.461014
FAM54A	6.45015	6.39244	-0.0129664	0.00936259	0.458929
FAM65B	11.7685	11.6167	-0.0187344	0.0185813	0.509424
FAM73B	7.85924	7.94664	0.0159552	0.0328094	0.566446
FAM75A6	6.13045	6.08634	-0.0104184	0.00936259	0.458929
FAM81B	6.2468	6.36844	0.0278227	0.0204672	0.516552
FAM89B	9.14524	9.26701	0.0190822	0.0165108	0.503856
FAM90A14	5.75966	5.64498	-0.0290155	0.00104252	0.289794
FAM90A16	5.94306	6.02669	0.0201603	0.0146126	0.489256
FANCG	7.17021	7.24968	0.0159013	0.0260693	0.543164
FANK1	5.86817	5.97094	0.0250488	0.00528809	0.408903
FASLG	5.60066	5.72517	0.0317221	0.0304798	0.559434
FBL	10.7255	10.6031	-0.016558	0.0354977	0.570475
FBN2	6.4521	6.28926	-0.0368798	0.00853673	0.446861
FBP1	7.61283	7.31451	-0.0576718	0.000322981	0.195224
FBXL10	8.33885	8.40718	0.011774	0.0442965	0.594672
FBXL15	7.87826	7.98094	0.0186816	0.0102568	0.461014
FBXO34	8.54275	8.66653	0.0207544	0.01733	0.503856
FBXW10	6.11581	6.19929	0.0195589	0.0382532	0.575155
FBXW2	6.94205	7.01956	0.0160188	0.00777494	0.44201
FCER1A	9.39182	8.51349	-0.141655	0.0146126	0.489256
FCER1G	8.66959	7.97316	-0.120812	0.0283157	0.552585
FCGBP	7.0337	6.87003	-0.0339676	0.0476004	0.602765
FCGR2A	6.48796	6.27135	-0.0489876	0.0354977	0.570475
FCGR2B	6.38155	6.29837	-0.0189277	0.00777494	0.44201
FCHSD1	6.56809	6.65	0.0178811	0.0222085	0.528517
FCRLB	6.72036	6.92102	0.0424451	0.000498652	0.230649
FDFT1	9.64071	9.89794	0.0379886	0.0133969	0.483428
FER1L3	6.21897	6.04294	-0.0414258	0.0354977	0.570475
FETUB	5.82845	5.94915	0.0295718	0.0159218	0.497605
FGD2	7.02798	6.67347	-0.0746713	0.0102568	0.461014
FGF9	6.96033	7.12069	0.0328613	0.0282023	0.552585
FGFRL1	6.96759	7.08985	0.0250957	0.00064152	0.267546
FGL2	9.04002	8.3434	-0.115691	0.0304798	0.559434
FKBP4	7.10438	7.24603	0.028482	0.0328189	0.566446
FKBP5	9.76704	9.50748	-0.0388574	0.0204672	0.516552
FLII	8.18853	8.29397	0.0184591	0.0476004	0.602765
FLJ10081	9.09742	9.18971	0.0145624	0.0329091	0.566446
FLJ13197	6.52942	6.33809	-0.0429065	0.00936259	0.458929
FLJ14816	5.72899	5.78695	0.0145229	0.0240737	0.534877
FLJ16793	6.25745	6.31269	0.0126812	0.00936259	0.458929
FLJ20273	6.05883	5.88384	-0.0422803	0.0188431	0.509424
FLJ20464	6.02676	5.93159	-0.0229627	0.0112241	0.468869
FLJ20628	7.65423	7.57685	-0.01466	0.0159218	0.497605
FLJ21986	6.25466	6.00073	-0.0597924	0.0102568	0.461014
FLJ22184	6.16838	6.1131	-0.0129876	0.0442965	0.594672
FLJ30428	5.83699	5.78883	-0.0119542	0.0382532	0.575155
FLJ30719	6.09745	6.19381	0.0226218	0.0354977	0.570475
FLJ35258	6.18082	6.27946	0.0228419	0.00185163	0.331729
FLJ37396	6.66827	6.75991	0.0196919	0.0329091	0.566446
FLJ38969	8.22497	7.91541	-0.0553471	0.00230766	0.335467
FLJ40244	5.44161	5.35867	-0.0221579	0.00583327	0.428897
FLJ42289	6.28738	6.21904	-0.015767	0.0354977	0.570475
FLJ44450	6.08616	6.16328	0.0181645	0.0354977	0.570475
FLJ46446	5.83784	5.93268	0.0232495	0.0204672	0.516552
FLJ46906	6.1668	6.04648	-0.0284276	0.000925414	0.283645
FLNB	8.98301	8.7551	-0.0370751	0.0112241	0.468869
FMO3	5.85644	5.78987	-0.0164922	0.0188431	0.509424
FNBP4	10.8761	11.0554	0.023591	0.00272849	0.349906
FNTA	8.40497	8.51454	0.0186872	0.00352851	0.37247
FOLR3	6.60295	6.41509	-0.0416412	0.0382532	0.575155
FOLR4	5.9388	5.99494	0.0135739	0.0354977	0.570475
FOXD1	6.00492	5.92675	-0.0189034	0.0411835	0.586295
FOXRED1	7.60254	7.75977	0.0295325	0.0133969	0.483428
FPR1	7.61299	7.00168	-0.120762	0.0329091	0.566446
FRAP1	8.74382	8.86088	0.0191865	0.0476004	0.602765
FRAS1	6.15405	6.10468	-0.0116209	0.01733	0.503856
FRS3	7.27493	7.34946	0.0147057	0.0354977	0.570475
FSBP	6.55583	6.46197	-0.0208041	0.0442965	0.594672
FSCN1	7.43418	7.26792	-0.0326312	0.0240737	0.534877
FSD1	6.03564	6.06768	0.00763898	0.0476004	0.602765
FUT7	6.17337	6.36277	0.0435968	0.00777494	0.44201
FYB	9.25029	9.17597	-0.0116373	0.0411835	0.586295
GALK2	7.33739	7.40838	0.0138909	0.0133969	0.483428
GALM	8.02295	8.2483	0.0399637	0.000725954	0.278206
GALT	7.39833	7.50766	0.0211629	0.00583327	0.428897
GAPT	7.01178	6.59377	-0.0886784	0.0146126	0.489256
GATA3	7.25388	7.42301	0.0332509	0.00391127	0.378337
GBA	7.57138	7.68856	0.0221567	0.00777494	0.44201
GBA2	6.61893	6.67294	0.0117238	0.0411835	0.586295
GBAS	8.55261	8.43254	-0.0203975	0.0476004	0.602765
GDF9	6.15608	6.21583	0.0139357	0.0188431	0.509424
GDI1	8.49135	8.64458	0.0258006	0.00131735	0.304667
GDPD5	7.50469	7.84641	0.0642405	0.0476004	0.602765
GFRA2	6.54696	6.45015	-0.0214934	0.0329091	0.566446
GGA3	7.28524	7.33442	0.00970639	0.0329091	0.566446
GGT6	5.79809	5.70644	-0.0229862	0.00165527	0.319015
GHRL	6.00908	5.88228	-0.0307684	0.0411835	0.586295
GIPC2	5.81903	5.73893	-0.0199975	0.0442965	0.594672
GK2	5.81558	5.92413	0.0266822	0.0240737	0.534877
GLCE	7.02424	7.19373	0.0343973	0.0476004	0.602765
GLIPR2	10.4304	10.6065	0.0241465	0.0109627	0.468869
GLO1	10.049	9.89728	-0.0219513	0.00853673	0.446861
GLRA1	5.91553	5.98639	0.0171778	0.0442965	0.594672
GlyBP	6.40996	6.45422	0.00992677	0.0411835	0.586295
GLYCTK	7.30094	7.17184	-0.0257398	0.0442965	0.594672
gm127	6.32651	6.3855	0.0133889	0.0305006	0.559434
GMNN	6.67938	6.77037	0.0195214	0.0240737	0.534877
GNA12	6.59195	6.53507	-0.0125014	0.0282023	0.552585
GNAO1	5.97173	6.02782	0.013488	0.0102568	0.461014
GNG8	6.92739	6.74855	-0.0377343	0.0178755	0.509424
GNPNAT1	7.69463	7.61449	-0.0151041	0.0476004	0.602765
GNRH1	7.26263	7.37323	0.0218043	0.0283243	0.552585
GOLGA3	10.0242	10.1832	0.0227015	0.00159084	0.319015
GOLGB1	7.89382	8.11287	0.0394881	0.0222085	0.528517
GOLPH3L	7.43127	7.60813	0.0339344	0.0240737	0.534877
GPA33	8.24979	8.08655	-0.0288322	0.039284	0.586295
GPC4	5.45297	5.57329	0.0314863	0.00286087	0.349906
GPHN	6.56444	6.65491	0.0197472	0.00391127	0.378337
GPR142	6.11963	6.19144	0.0168317	0.0112241	0.468869
GPR15	6.39126	6.55106	0.0356275	0.00029552	0.19277
GPR162	6.40625	6.2059	-0.0458387	0.00777494	0.44201
GPR3	6.32908	6.23218	-0.0222579	0.0146126	0.489256
GPR39	6.10252	5.98296	-0.0285457	0.00777494	0.44201
GPR68	6.42581	6.80591	0.0829101	0.00257108	0.349906
GPR75	5.93347	6.01315	0.0192448	0.0476004	0.602765
GPR83	5.98071	6.02577	0.0108275	0.0304798	0.559434
GRINA	7.77161	7.5782	-0.0363583	0.00642707	0.429446
GSDMB	8.327	8.58895	0.0446853	0.00117275	0.289794
GSDMD	8.98213	9.16076	0.0284097	0.00583327	0.428897
GSTM5	6.09812	6.19103	0.021814	0.0476004	0.602765
GTSF1	7.04361	7.23825	0.0393253	0.00528809	0.408903
GYPC	9.29355	9.14734	-0.0228779	0.0282023	0.552585
H2AFY	8.98081	8.90151	-0.012796	0.0411835	0.586295
HARS2	9.17322	9.29324	0.0187538	0.0240737	0.534877
HBP1	8.64058	8.49451	-0.0245974	0.0382532	0.575155
HCFC1	10.5913	10.6873	0.0130182	0.0316416	0.566446
HCFC1R1	7.69332	7.77153	0.0145925	0.0043302	0.39203
HCK	7.59217	7.21317	-0.0738798	0.0411835	0.586295
HDAC10	6.03258	6.11133	0.0187123	0.0411835	0.586295
HEATR6	6.89531	7.07764	0.0376536	0.0411835	0.586295
HEMK1	7.15696	7.21278	0.0112094	0.0476004	0.602765
HERC5	9.20956	9.52288	0.0482653	0.00165527	0.319015
HERC6	8.91953	9.27472	0.0563355	4.52767e-06	0.0383946
HEY2	5.60103	5.68731	0.0220559	0.00528809	0.408903
HFE2	5.71522	5.65489	-0.0153104	0.0304798	0.559434
HGS	9.73647	9.84077	0.0153728	0.0354977	0.570475
HIBADH	8.83465	8.72567	-0.0179075	0.0452068	0.602765
HIF1AN	7.22918	7.30035	0.0141332	0.0102568	0.461014
HIRIP3	7.7825	7.90729	0.0229502	0.0411835	0.586295
HIST1H4D	5.89923	5.97917	0.0194197	0.0382532	0.575155
HIST1H4L	6.05669	5.92156	-0.0325518	0.0043302	0.39203
HIT-40	6.36786	6.48476	0.0262452	0.0159218	0.497605
HLA-DMB	9.3757	8.81677	-0.0886766	0.0442965	0.594672
HLA-DQA1	8.47122	7.81927	-0.115536	0.0102568	0.461014
HLA-DRB4	8.27086	7.74782	-0.094247	0.0304798	0.559434
HMGN4	10.763	10.9345	0.0228016	0.008871	0.458929
HN1	7.87897	8.00567	0.0230153	0.0484399	0.609452
HNF1A	5.92124	5.83859	-0.0202784	0.0476004	0.602765
HNF1B	5.86302	5.79471	-0.0169073	0.0112241	0.468869
HNMT	6.2874	6.14785	-0.0323803	0.0476004	0.602765
HNRNPL	9.22924	8.94806	-0.0446367	0.00642707	0.429446
HNRNPUL2	8.65693	8.77016	0.0187463	0.0328189	0.566446
HNRPA2B1	12.6286	12.7006	0.00820163	0.0484031	0.609452
HOMER2	6.27217	6.18411	-0.0203993	0.0222085	0.528517
HOXA5	6.29559	6.21687	-0.018154	0.0382532	0.575155
HOXB7	5.73881	5.86192	0.0306212	0.00707303	0.429446
HOXC6	6.119	6.05709	-0.0146719	0.00707303	0.429446
HPCAL4	8.1846	8.60682	0.0725684	0.00224871	0.335467
HPS3	7.62779	7.73191	0.0195609	0.0122691	0.475077
HPS5	6.82493	6.96132	0.0285475	0.00257108	0.349906
HPSE	6.93011	6.98688	0.0117709	0.0204672	0.516552
HRAS	6.59532	6.70269	0.0232986	0.0146126	0.489256
HRK	5.79849	5.90645	0.0266144	0.0102568	0.461014
HSD17B11	9.49356	9.26607	-0.0349914	0.00165527	0.319015
HSD3B2	5.76324	5.69311	-0.0176616	0.0382532	0.575155
HSDL2	7.94918	7.84884	-0.0183272	0.0365684	0.575155
HSF2	8.32392	8.13326	-0.0334299	0.0133969	0.483428
HSF4	6.14377	6.21256	0.0160633	0.0329091	0.566446
HSGT1	7.40288	7.28883	-0.0223994	0.0133969	0.483428
HSPH1	9.51685	9.72093	0.0306102	0.0204672	0.516552
HTR6	5.73591	5.83812	0.0254801	0.0240737	0.534877
HTRA3	5.63328	5.69625	0.0160357	0.0382532	0.575155
HTT	7.13942	7.22972	0.0181326	0.0222085	0.528517
HUWE1	7.34063	7.4548	0.0222657	0.00572931	0.428897
HVCN1	6.72893	6.53524	-0.0421369	0.00104252	0.289794
HYOU1	7.14193	7.24472	0.0206175	0.00528809	0.408903
ICAM2	11.0099	11.3243	0.0406311	0.00117184	0.289794
ID2	10.4678	10.144	-0.0453289	0.0222085	0.528517
IFFO2	7.97243	8.21263	0.0428256	0.00362508	0.378337
IFI30	7.17595	6.74277	-0.0898278	0.0260693	0.543164
IFI35	8.29794	8.41944	0.0209725	0.0304798	0.559434
IFI44	9.42622	9.85075	0.0635544	0.00478209	0.408758
IFI44L	8.28232	8.86268	0.0977077	0.0411835	0.586295
IFIH1	8.46116	8.68647	0.0379156	0.0122691	0.475077
IFIT3	6.42162	6.61831	0.0435265	0.0304798	0.559434
IFLTD1	6.03558	6.1192	0.0198527	0.00707303	0.429446
IFNE	5.97014	6.05356	0.020017	0.0204672	0.516552
IFRG15	5.82048	5.72628	-0.0235401	0.0382532	0.575155
IFT52	6.89376	6.78946	-0.0219949	0.00642707	0.429446
IGFBP3	6.52	6.74976	0.049964	0.00528809	0.408903
IGSF21	5.4739	5.3811	-0.0246669	0.0467999	0.602765
IGSF6	6.23747	5.93052	-0.072803	0.0159218	0.497605
IGSF9B	6.66572	6.81874	0.0327448	0.00777494	0.44201
IKBKE	8.06083	8.21086	0.0266054	0.0188431	0.509424
IKZF4	6.68794	6.79145	0.0221575	0.0304798	0.559434
IL10RA	10.3783	10.5836	0.0282647	0.0316416	0.566446
IL11RA	8.34934	8.46194	0.0193264	0.0476004	0.602765
IL12B	5.71645	5.66101	-0.0140608	0.0282023	0.552585
IL12RB1	6.95787	7.05977	0.0209748	0.0122691	0.475077
IL13RA1	7.19003	6.45297	-0.156033	0.00104252	0.289794
IL17RA	8.14176	8.01966	-0.0217994	0.0133969	0.483428
IL17RB	6.14734	6.37162	0.0516983	0.000170428	0.154846
IL18R1	7.89069	8.10091	0.0379335	0.0188431	0.509424
IL1RN	5.98607	5.86103	-0.0304548	0.0188431	0.509424
IL2RA	6.81546	6.95624	0.0294969	0.00707303	0.429446
IL2RB	9.49928	9.75023	0.0376187	0.0171813	0.503856
IL6ST	6.87281	6.74059	-0.0280247	0.0329091	0.566446
IMMP2L	7.20524	7.08518	-0.024242	0.0382532	0.575155
IMP3	11.2248	11.3248	0.0128004	0.0365479	0.575155
IMPDH2	10.3571	10.2509	-0.0148749	0.0240737	0.534877
INPP4A	6.29656	6.3843	0.0199654	0.00352851	0.37247
INVS	6.40486	6.4568	0.0116508	0.0382532	0.575155
IRAK2	7.08161	7.2084	0.0256023	0.0140534	0.489256
IRAK3	6.76131	6.44404	-0.0693382	0.0204672	0.516552
ISCA2	6.88937	7.10587	0.0446397	0.00707303	0.429446
ISM1	6.60202	6.71784	0.0250883	0.0411835	0.586295
ISOC2	6.82751	6.68603	-0.030209	0.0225795	0.534877
ITGA10	6.63657	6.73363	0.020947	0.0122691	0.475077
ITGAE	9.2907	9.1563	-0.0210222	0.0146126	0.489256
ITGAV	7.06696	7.16664	0.0202067	0.0304798	0.559434
ITGAX	6.25892	6.01612	-0.0570804	0.00317921	0.359463
ITGB1	8.24034	8.37681	0.023697	0.0188431	0.509424
ITGB7	10.6983	10.9241	0.0301387	0.0114392	0.473191
ITGBL1	5.71693	5.63188	-0.021625	0.0204672	0.516552
ITIH2	6.08812	6.01309	-0.017891	0.01733	0.503856
ITPR3	10.3159	10.5031	0.0259453	0.000732696	0.278206
IVL	6.17529	6.07716	-0.0231079	0.0354977	0.570475
IVNS1ABP	8.27783	8.39371	0.0200552	0.00528809	0.408903
JAKMIP2	6.47556	6.63735	0.035603	0.0411835	0.586295
JAKMIP3	5.96158	6.03234	0.0170238	0.0382532	0.575155
JTB	12.0427	12.1681	0.0149389	0.039155	0.586295
JUP	6.03706	5.98785	-0.0118077	0.0354977	0.570475
KATNAL1	5.85702	5.94193	0.0207659	0.0382532	0.575155
KCNB1	6.14912	6.08515	-0.0150883	0.0222085	0.528517
KCNJ11	5.52751	5.44396	-0.0219716	0.0329091	0.566446
KCNK6	6.99161	7.06787	0.015652	0.0442965	0.594672
KCNV2	6.2499	6.1517	-0.0228487	0.0159218	0.497605
KCTD20	8.788	8.69465	-0.0154076	0.0476004	0.602765
KDSR	6.64912	6.79156	0.0305798	0.00352851	0.37247
KENAE	6.18768	6.24796	0.0139871	0.0133969	0.483428
KHDC1L	5.93493	6.00205	0.0162235	0.0476004	0.602765
KIAA0040	6.85225	7.00242	0.0312756	0.0204672	0.516552
KIAA0087	5.85847	5.77607	-0.0204376	0.0243704	0.540055
KIAA0090	7.657	7.74332	0.0161728	0.0379108	0.575155
KIAA0430	10.4314	10.5524	0.0166411	0.0112241	0.468869
KIAA0753	7.009	7.07683	0.013895	0.0146126	0.489256
KIAA0922	9.50296	9.3732	-0.0198362	0.0411835	0.586295
KIAA1109	6.28012	6.3728	0.0211365	0.0146126	0.489256
KIAA1191	8.87462	8.96404	0.0144637	0.0112241	0.468869
KIAA1324	7.01507	7.23952	0.0454362	0.000128029	0.130282
KIAA1618	7.32859	7.4527	0.0242272	0.01733	0.503856
KIAA1632	6.50027	6.55894	0.0129635	0.01733	0.503856
KIAA1688	5.52358	5.44368	-0.0210205	0.0152385	0.497605
KIAA1949	10.248	10.4575	0.0291892	0.0193381	0.516552
KIAA1975	6.11536	6.17574	0.0141743	0.0442965	0.594672
KIF13A	6.07219	5.96866	-0.0248078	0.0240737	0.534877
KIF21A	7.39044	7.60586	0.0414508	0.00478812	0.408758
KIF5C	6.79427	6.9223	0.0269318	0.0043302	0.39203
KIR3DS1	6.04909	5.9473	-0.0244836	0.0411835	0.586295
KLF4	6.98581	6.49221	-0.105716	0.0188431	0.509424
KLF6	9.4242	9.61541	0.0289788	0.0329091	0.566446
KLF9	10.9802	10.5644	-0.0556895	0.0159218	0.497605
KLHL3	9.3743	9.2434	-0.0202876	0.00642707	0.429446
KLHL5	7.32576	7.20796	-0.0233863	0.00165527	0.319015
KRT25	6.05715	6.13968	0.0195242	0.00642707	0.429446
KRTAP10-7	5.73459	5.64506	-0.0227036	0.0442965	0.594672
KRTAP12-1	5.87671	5.99889	0.0296854	0.0102568	0.461014
KYNU	6.67631	6.38082	-0.0653085	0.0240737	0.534877
LAG3	6.88462	7.05872	0.0360306	0.0442965	0.594672
LAPTM5	11.0358	10.8979	-0.0181488	0.00224746	0.335467
LARP4B	9.31687	9.42766	0.017054	0.0365684	0.575155
LASS6	9.6418	9.4752	-0.0251464	0.0283243	0.552585
LAT2	6.44506	6.22694	-0.0496705	0.0382532	0.575155
LBA1	8.60653	8.74006	0.0222119	0.0354977	0.570475
LCE4A	5.81602	5.91015	0.0231615	0.0159218	0.497605
LCE5A	6.05594	6.148	0.0217662	0.0329091	0.566446
LCN6	5.55704	5.67705	0.0308256	0.00478812	0.408758
LDOC1L	7.99169	8.16124	0.0302879	0.0382532	0.575155
LEPREL2	6.24868	6.36174	0.0258717	0.0365787	0.575155
LGALS13	5.81781	5.72456	-0.0233101	0.0354977	0.570475
LGI2	5.82743	5.71136	-0.0290259	0.0354977	0.570475
LGSN	5.66854	5.74796	0.0200732	0.0354977	0.570475
LGTN	9.00597	8.85998	-0.0235789	0.0185942	0.509424
LHPP	8.27946	8.10989	-0.0298541	0.00777494	0.44201
LIAS	7.89567	7.679	-0.0401422	0.00165527	0.319015
LILRA2	6.96532	6.48704	-0.102628	0.0304798	0.559434
LILRA4	5.83159	5.72213	-0.0273375	0.00853673	0.446861
LILRB3	10.7017	10.4503	-0.034286	0.0442965	0.594672
LILRB4	6.14848	6.04773	-0.0238375	0.00707303	0.429446
LIME1	11.4001	11.5487	0.0186777	0.0484276	0.609452
LIPL3	6.14552	6.27942	0.0310968	0.0112241	0.468869
LMAN1L	5.68065	5.60003	-0.0206197	0.0382532	0.575155
LMAN2L	7.4341	7.60749	0.0332624	0.00185163	0.331729
LMNA	6.71445	6.8668	0.0323701	0.00528809	0.408903
LMO4	8.51097	8.70229	0.0320715	0.0204672	0.516552
LNX2	7.00412	6.90243	-0.0210999	0.0260693	0.543164
LOC100127993	12.8157	12.6511	-0.0186534	0.000380219	0.204125
LOC100128025	5.90433	5.96327	0.0143295	0.0442965	0.594672
LOC100128253	5.99252	5.91112	-0.0197309	0.0282023	0.552585
LOC100128283	6.06191	6.11948	0.0136355	0.0382532	0.575155
LOC100128389	5.91592	6.02427	0.0261858	0.0382532	0.575155
LOC100128505	13.8796	13.9546	0.00777854	0.0164931	0.503856
LOC100128666	5.97116	5.89935	-0.0174555	0.0329091	0.566446
LOC100128691	6.51771	6.60479	0.0191487	0.0204672	0.516552
LOC100128714	5.97803	5.90548	-0.0176153	0.0304798	0.559434
LOC100128977	6.05064	5.96054	-0.0216431	0.0204672	0.516552
LOC100129015	5.93931	5.88398	-0.0135043	0.0411835	0.586295
LOC100129026	5.93195	5.98946	0.0139201	0.0411835	0.586295
LOC100129034	6.54251	6.6721	0.0282973	0.0436596	0.594672
LOC100129077	5.86005	5.95944	0.0242643	0.0122691	0.475077
LOC100129238	5.95735	5.89102	-0.0161542	0.0382532	0.575155
LOC100129307	6.15	6.05583	-0.0222604	0.00391127	0.378337
LOC100129342	6.37026	6.2892	-0.0184754	0.0188431	0.509424
LOC100129514	5.97488	6.04664	0.0172226	0.0476004	0.602765
LOC100129522	6.26015	6.36451	0.0238531	0.00707303	0.429446
LOC100129550	8.40296	8.26168	-0.0244612	0.0119245	0.475077
LOC100129571	6.13394	6.19126	0.0134199	0.0188431	0.509424
LOC100129668	7.77128	7.95197	0.0331593	0.0222085	0.528517
LOC100129673	7.64941	7.48487	-0.0313716	0.0112241	0.468869
LOC100129697	6.28897	6.2036	-0.0197171	0.0304798	0.559434
LOC100129737	5.696	5.78382	0.0220736	0.0411835	0.586295
LOC100129808	6.23473	6.15689	-0.0181244	0.0379108	0.575155
LOC100129848	5.98741	6.08044	0.0222433	0.0222085	0.528517
LOC100130008	6.32048	6.38695	0.0150926	0.0122691	0.475077
LOC100130111	5.93873	6.02053	0.0197371	0.00777494	0.44201
LOC100130135	5.99188	6.04422	0.0125488	0.0329091	0.566446
LOC100130406	5.7798	5.70027	-0.0199878	0.0411835	0.586295
LOC100130539	6.02978	5.94838	-0.0196091	0.0112241	0.468869
LOC100130828	5.98452	5.91564	-0.0167004	0.0382532	0.575155
LOC100130856	6.75323	6.85652	0.0218988	0.0122691	0.475077
LOC100130955	5.71792	5.82794	0.0274937	0.00936259	0.458929
LOC100131015	5.94597	5.83714	-0.0266506	0.0122691	0.475077
LOC100131060	5.7727	5.8576	0.0210643	0.0411835	0.586295
LOC100131165	6.03983	5.96799	-0.0172641	0.0129503	0.483428
LOC100131176	6.43121	6.5291	0.0217953	0.0240737	0.534877
LOC100131434	5.85655	5.74378	-0.0280488	0.0329091	0.566446
LOC100131531	9.85783	9.74557	-0.0165234	0.0109714	0.468869
LOC100131705	6.11415	6.03361	-0.0191302	0.0188431	0.509424
LOC100131726	6.08992	6.00042	-0.0213609	0.00230766	0.335467
LOC100131765	6.02083	6.15927	0.0327971	0.00206848	0.335467
LOC100131811	5.94738	6.01571	0.0164803	0.0112241	0.468869
LOC100131905	13.3882	13.2397	-0.0160828	0.0261846	0.545121
LOC100131960	5.90961	5.96235	0.0128177	0.0222085	0.528517
LOC100131970	6.65438	6.52585	-0.0281372	0.0329091	0.566446
LOC100131972	5.99819	6.09204	0.022397	0.0043302	0.39203
LOC100132154	5.79919	5.71848	-0.0202182	0.0442965	0.594672
LOC100132215	5.9532	5.89166	-0.0149922	0.0188431	0.509424
LOC100132388	6.03316	5.97991	-0.0127892	0.0365787	0.575155
LOC100132395	8.52801	8.85141	0.0536977	0.0476004	0.602765
LOC100132516	6.08375	6.15404	0.0165714	0.0304798	0.559434
LOC100132649	6.04972	6.11541	0.0155816	0.0476004	0.602765
LOC100132891	6.05276	5.99802	-0.0131065	0.0204672	0.516552
LOC100133053	6.04504	5.96575	-0.0190483	0.0204672	0.516552
LOC100133179	6.43416	6.30221	-0.0298944	0.0382532	0.575155
LOC100133328	7.8815	7.72413	-0.0290977	0.00583327	0.428897
LOC100133373	5.85047	5.92315	0.0178127	0.0304798	0.559434
LOC100133430	7.52886	7.68903	0.03037	0.01733	0.503856
LOC100133563	5.89889	5.98086	0.0199092	0.0476004	0.602765
LOC100133583	8.02318	7.63827	-0.0709287	0.0382532	0.575155
LOC100133609	6.84658	6.66679	-0.0383916	0.00777494	0.44201
LOC100133655	6.00303	5.90273	-0.0243077	0.0133969	0.483428
LOC100133678	9.11168	8.3062	-0.133529	0.0102568	0.461014
LOC100133747	6.14079	6.028	-0.026746	0.000820249	0.278228
LOC100133875	6.40418	6.23527	-0.0385618	0.0476004	0.602765
LOC100133999	6.21899	6.30872	0.0206671	0.0329091	0.566446
LOC100134041	5.97711	6.0528	0.0181543	0.0260693	0.543164
LOC100134067	6.17956	6.05073	-0.0303948	0.0133969	0.483428
LOC100134201	6.25875	6.20168	-0.0132147	0.0382532	0.575155
LOC100134259	6.09307	5.98409	-0.0260365	0.00478812	0.408758
LOC100134279	5.81111	5.89553	0.0208092	0.0340336	0.570475
LOC100134320	6.14534	6.2405	0.0221684	0.0329091	0.566446
LOC100134406	5.88384	5.81055	-0.0180847	0.0222085	0.528517
LOC100134413	5.96091	5.85436	-0.0260214	0.0293951	0.559434
LOC100134431	5.98803	5.9121	-0.0184118	0.0122691	0.475077
LOC100134470	6.00215	6.07252	0.0168164	0.0282023	0.552585
LOC100134568	5.7789	5.64893	-0.0328179	0.00583327	0.428897
LOC100134651	6.07337	5.99985	-0.0175715	0.0476004	0.602765
LOC100134658	5.96222	5.86431	-0.0238871	0.0146126	0.489256
LOC100134672	6.04781	5.97228	-0.0181305	0.0188431	0.509424
LOC100134739	5.85057	5.96444	0.0278097	0.00642707	0.429446
LOC100134744	5.90378	6.00214	0.0238395	0.0282023	0.552585
LOC100134802	5.93956	6.0272	0.0211337	0.0304798	0.559434
LOC100134816	6.43536	6.35818	-0.0174089	0.0260693	0.543164
LOC100170939	6.7655	6.57975	-0.0401623	0.0442965	0.594672
LOC100188949	7.35067	7.62073	0.0520527	0.00029552	0.19277
LOC100190938	13.3341	13.4636	0.01395	0.0208761	0.525494
LOC100192378	5.75521	5.85834	0.0256216	0.0133969	0.483428
LOC126520	6.35273	6.24973	-0.0235831	0.0354977	0.570475
LOC131054	5.87059	5.78717	-0.0206474	0.00853673	0.446861
LOC142937	6.12568	6.22741	0.0237614	0.0442965	0.594672
LOC143941	6.36232	6.27318	-0.0203565	0.0411835	0.586295
LOC144817	5.78833	5.85932	0.017586	0.0354977	0.570475
LOC146177	6.75656	6.68718	-0.01489	0.0204672	0.516552
LOC151234	5.97824	5.87543	-0.0250263	0.0282023	0.552585
LOC152217	7.27666	7.12553	-0.0302796	0.0476004	0.602765
LOC152663	6.14279	6.21693	0.0173086	0.0476004	0.602765
LOC158318	6.11457	6.21577	0.0236811	0.00853673	0.446861
LOC200030	8.48845	8.55397	0.0110921	0.0354977	0.570475
LOC201229	6.95844	6.85831	-0.0209092	0.0262832	0.545832
LOC202134	6.9355	7.04004	0.0215855	0.0222085	0.528517
LOC202181	6.55505	6.49368	-0.0135707	0.0382532	0.575155
LOC205251	8.29921	8.19427	-0.0183584	0.0282023	0.552585
LOC253039	8.97981	8.29083	-0.115168	0.0282023	0.552585
LOC255809	6.63658	6.44558	-0.0421285	0.0260693	0.543164
LOC283267	7.51522	7.66197	0.0278992	0.00159084	0.319015
LOC283392	6.10939	6.19249	0.0194909	0.0240737	0.534877
LOC283523	6.01822	5.96304	-0.0132869	0.0159218	0.497605
LOC283999	6.21672	6.30556	0.0204703	0.0329091	0.566446
LOC285733	5.97212	6.05241	0.0192663	0.0382532	0.575155
LOC286076	6.30098	6.18235	-0.0274203	0.0102568	0.461014
LOC339483	6.08163	6.23046	0.0348819	0.0133969	0.483428
LOC339970	7.21642	7.29456	0.0155384	0.00853673	0.446861
LOC340094	6.22452	6.14078	-0.0195409	0.0146126	0.489256
LOC340515	6.28251	6.36322	0.0184166	0.0240737	0.534877
LOC344165	5.99095	6.06087	0.016741	0.0476004	0.602765
LOC360030	6.07896	6.12574	0.0110594	0.0476004	0.602765
LOC387939	6.0211	6.10763	0.0205863	0.0382532	0.575155
LOC388242	5.96381	6.05362	0.0215642	0.00352851	0.37247
LOC388339	12.9459	12.8129	-0.0149058	0.0483662	0.609452
LOC388780	6.10049	6.02253	-0.0185574	0.0354977	0.570475
LOC388925	6.28882	6.20794	-0.0186736	0.00642707	0.429446
LOC389151	5.36337	5.49841	0.0358737	0.00352851	0.37247
LOC389223	14.364	14.2907	-0.00738191	0.0365273	0.575155
LOC389286	6.84179	6.69829	-0.0305802	0.0240737	0.534877
LOC389332	6.02674	6.11669	0.021373	0.0476004	0.602765
LOC389458	6.28138	6.19983	-0.0188541	0.0329091	0.566446
LOC389768	5.93129	5.97462	0.0105012	0.0260693	0.543164
LOC389888	5.85641	5.92923	0.0178287	0.0411835	0.586295
LOC389895	6.46874	6.5454	0.0169976	0.00206848	0.335467
LOC390372	6.38533	6.3208	-0.0146542	0.0102568	0.461014
LOC390466	9.21257	9.11331	-0.0156282	0.0283243	0.552585
LOC390530	6.95111	6.82029	-0.0274106	0.0329091	0.566446
LOC391429	6.22753	6.13382	-0.0218759	0.0188431	0.509424
LOC391578	7.79458	7.65798	-0.0255069	0.0411835	0.586295
LOC391609	6.10752	6.18488	0.0181585	0.0442965	0.594672
LOC392437	10.2897	10.1094	-0.0255014	0.0122691	0.475077
LOC399804	9.23049	9.15912	-0.0111968	0.0476004	0.602765
LOC399988	8.76502	8.83505	0.0114804	0.0240737	0.534877
LOC400298	6.27775	6.19777	-0.0184985	0.0188431	0.509424
LOC400419	6.10662	6.01886	-0.0208835	0.0411835	0.586295
LOC400987	6.10676	6.17448	0.015911	0.0304798	0.559434
LOC401002	6.58902	6.70276	0.0246909	0.0188431	0.509424
LOC401233	6.13472	6.30527	0.0395612	0.0411835	0.586295
LOC401268	6.00676	6.08698	0.0191381	0.0476004	0.602765
LOC401847	6.52217	6.47581	-0.010291	0.0411835	0.586295
LOC402096	5.89284	6.00948	0.0282765	0.00131735	0.304667
LOC402112	9.54974	9.38864	-0.0245448	0.00528809	0.408903
LOC402538	6.17886	6.13227	-0.0109198	0.0442965	0.594672
LOC402560	5.90578	6.00638	0.0243675	0.00936259	0.458929
LOC402617	6.16351	6.294	0.0302245	0.00707303	0.429446
LOC440031	6.03098	6.11207	0.0192681	0.0260693	0.543164
LOC440055	13.3983	13.2819	-0.0125874	0.0252872	0.543164
LOC440287	6.09714	6.00743	-0.0213855	0.0442965	0.594672
LOC440366	6.66911	6.58781	-0.0176965	0.0222085	0.528517
LOC440607	5.98884	6.08301	0.0225089	0.0442965	0.594672
LOC440792	6.10268	6.02042	-0.0195798	0.0304798	0.559434
LOC440888	6.3354	6.23591	-0.0228366	0.0102568	0.461014
LOC440910	6.33445	6.27541	-0.013509	0.0146126	0.489256
LOC440957	8.35899	8.2372	-0.0211745	0.0411835	0.586295
LOC440995	6.20891	6.07552	-0.0313325	0.0222085	0.528517
LOC441131	6.67794	6.57421	-0.0225853	0.0442965	0.594672
LOC441205	6.08588	6.00183	-0.0200647	0.0476004	0.602765
LOC441268	7.45566	7.68434	0.0435855	0.0043302	0.39203
LOC441296	5.96865	5.88451	-0.020483	0.0260693	0.543164
LOC441728	5.88591	5.81849	-0.0166203	0.0240737	0.534877
LOC441730	5.95285	5.88751	-0.0159228	0.0354977	0.570475
LOC442028	5.80902	5.90734	0.0242136	0.0476004	0.602765
LOC442049	6.0757	6.14028	0.0152532	0.0442965	0.594672
LOC442512	6.15461	6.09731	-0.013496	0.0411835	0.586295
LOC442517	6.37359	6.41573	0.00950752	0.0354977	0.570475
LOC606724	8.76508	8.82379	0.00963245	0.0204672	0.516552
LOC641714	6.06974	5.98616	-0.0200032	0.0442965	0.594672
LOC641746	6.28623	6.20012	-0.0198998	0.0204672	0.516552
LOC641819	6.81583	6.70987	-0.0226051	0.0159218	0.497605
LOC642031	8.2773	8.4285	0.0261152	0.01733	0.503856
LOC642073	7.15421	6.59087	-0.118323	0.0146126	0.489256
LOC642231	5.73904	5.8	0.0152427	0.0476004	0.602765
LOC642233	7.46447	7.72863	0.0501736	0.0240737	0.534877
LOC642345	6.08348	6.03258	-0.0121209	0.0411835	0.586295
LOC642359	6.00193	5.93592	-0.0159532	0.0133969	0.483428
LOC642587	5.95124	6.03387	0.0198926	0.0260693	0.543164
LOC642621	6.2922	6.183	-0.0252568	0.01733	0.503856
LOC642636	6.37408	6.3017	-0.0164769	0.0476004	0.602765
LOC642644	6.13563	5.96839	-0.0398699	0.000566039	0.248276
LOC642716	6.14136	6.05031	-0.02155	0.0382532	0.575155
LOC642784	6.17332	6.07407	-0.0233837	0.0411835	0.586295
LOC642832	6.01432	6.09426	0.0190502	0.0442965	0.594672
LOC642833	5.95303	5.86241	-0.0221321	0.00707303	0.429446
LOC642953	5.95675	6.03507	0.0188441	0.0282023	0.552585
LOC642969	6.36989	6.45972	0.0202019	0.0188431	0.509424
LOC643055	5.92068	6.04071	0.0289566	0.00185163	0.331729
LOC643082	6.05536	5.9636	-0.0220288	0.0304798	0.559434
LOC643234	6.23871	6.16543	-0.0170462	0.0222085	0.528517
LOC643262	5.95345	6.04829	0.0228016	0.0260693	0.543164
LOC643357	11.455	11.3476	-0.0135958	0.00779109	0.44201
LOC643381	5.99195	5.8858	-0.0257874	0.0260693	0.543164
LOC643509	9.95112	10.0493	0.0141646	0.000196093	0.160923
LOC643637	6.07516	6.15396	0.0185919	0.0282023	0.552585
LOC643693	6.04456	5.95313	-0.0219897	0.039284	0.586295
LOC643713	7.09503	6.86724	-0.0470776	0.00642707	0.429446
LOC643718	6.22363	6.30985	0.0198484	0.0452068	0.602765
LOC643729	5.86586	5.94313	0.0188796	0.0304798	0.559434
LOC643824	6.06638	6.00254	-0.0152646	0.0382532	0.575155
LOC643837	6.08714	5.99501	-0.0220013	0.0260693	0.543164
LOC643912	6.20519	6.29338	0.0203604	0.0260693	0.543164
LOC643923	5.66497	5.73301	0.0172256	0.00642707	0.429446
LOC643932	6.51287	6.38804	-0.0279209	0.00286087	0.349906
LOC643990	6.03852	5.95772	-0.0194338	0.0133969	0.483428
LOC644056	6.13089	6.03255	-0.0233291	0.0133969	0.483428
LOC644086	6.17381	6.11505	-0.0137971	0.0411835	0.586295
LOC644126	5.71867	5.80911	0.0226379	0.0112241	0.468869
LOC644132	6.67758	6.57044	-0.0233356	0.0204672	0.516552
LOC644215	6.03417	6.15865	0.0294574	0.000725954	0.278206
LOC644253	5.87035	6.00365	0.0323918	0.01733	0.503856
LOC644342	5.98762	6.06012	0.0173633	0.0222085	0.528517
LOC644360	6.21064	6.36418	0.0352325	0.00642707	0.429446
LOC644391	6.36163	6.2538	-0.0246612	0.0442965	0.594672
LOC644413	5.94831	6.02415	0.0182783	0.0476004	0.602765
LOC644422	7.30415	7.43497	0.0256122	0.0204672	0.516552
LOC644587	5.81825	5.87756	0.0146335	0.0411835	0.586295
LOC644611	5.92623	6.03038	0.0251348	0.0133969	0.483428
LOC644689	5.90191	5.9928	0.0220498	0.0260693	0.543164
LOC644715	6.17879	6.27187	0.02157	0.0354977	0.570475
LOC644753	6.08166	6.18183	0.0235689	0.0204672	0.516552
LOC644773	5.95379	6.04502	0.021937	0.0329091	0.566446
LOC644869	7.65352	7.53114	-0.0232543	0.0329091	0.566446
LOC644884	6.37614	6.30689	-0.0157538	0.0240737	0.534877
LOC644936	11.3374	9.64202	-0.233683	6.05301e-05	0.0810466
LOC645001	6.29528	6.20698	-0.020378	0.0329091	0.566446
LOC645010	6.27368	6.169	-0.0242752	0.0329091	0.566446
LOC645137	5.98947	5.90336	-0.0208918	0.0188431	0.509424
LOC645253	6.29998	6.2014	-0.0227546	0.0188431	0.509424
LOC645427	6.07732	6.14384	0.0157065	0.0442965	0.594672
LOC645458	5.93387	5.83591	-0.024015	0.0240737	0.534877
LOC645659	6.18457	6.25897	0.0172543	0.0240737	0.534877
LOC645743	6.32687	6.41119	0.0190998	0.0411835	0.586295
LOC645893	6.12028	6.04921	-0.0168492	0.0305006	0.559434
LOC645927	6.36234	6.47918	0.026252	0.00642707	0.429446
LOC645964	6.0146	6.0761	0.0146759	0.0260693	0.543164
LOC646030	6.20589	6.27985	0.0170928	0.01733	0.503856
LOC646044	8.31367	8.44763	0.0230612	0.0304798	0.559434
LOC646130	6.1708	6.27783	0.0248068	0.00206848	0.335467
LOC646149	5.82656	5.90816	0.0200626	0.0354977	0.570475
LOC646198	6.0247	6.10143	0.0182595	0.0304798	0.559434
LOC646243	6.02794	6.09846	0.0167784	0.0102568	0.461014
LOC646249	5.89278	5.98241	0.021776	0.0282023	0.552585
LOC646299	6.0237	6.10161	0.0185398	0.0476004	0.602765
LOC646422	6.08254	5.96784	-0.0274639	0.0159218	0.497605
LOC646471	6.15261	6.05856	-0.0222231	0.00936259	0.458929
LOC646512	5.90616	5.80981	-0.0237293	0.0260693	0.543164
LOC646513	6.61011	6.8682	0.0552584	0.0159218	0.497605
LOC646786	6.84624	7.07077	0.0465564	0.0442965	0.594672
LOC646858	6.31138	6.22805	-0.0191739	0.0240737	0.534877
LOC646917	5.97527	6.05319	0.0186922	0.0354977	0.570475
LOC647020	6.06901	6.00213	-0.0159878	0.0442965	0.594672
LOC647050	6.07836	6.15868	0.0189392	0.00936259	0.458929
LOC647138	5.86782	5.9433	0.0184405	0.0260693	0.543164
LOC647171	6.06348	6.14337	0.0188842	0.0354977	0.570475
LOC647212	6.10157	6.01189	-0.0213625	0.00352851	0.37247
LOC647229	6.12575	6.21152	0.0200581	0.0476004	0.602765
LOC647275	5.91495	5.8027	-0.0276405	0.0114392	0.473191
LOC647285	12.0871	11.9399	-0.0176712	0.0243626	0.540055
LOC647340	11.2053	11.0832	-0.0157993	0.0304915	0.559434
LOC647480	6.01243	6.07603	0.0151816	0.01733	0.503856
LOC647506	6.72467	6.3384	-0.085345	0.0411835	0.586295
LOC647568	6.29252	6.37498	0.0187811	0.0146126	0.489256
LOC647582	6.00825	6.09524	0.0207372	0.0354977	0.570475
LOC647592	6.27124	6.20085	-0.0162847	0.0442965	0.594672
LOC647624	6.25978	6.16931	-0.0210017	0.00642707	0.429446
LOC647707	6.43038	6.58317	0.0338788	0.00165527	0.319015
LOC647753	6.05824	6.16808	0.0259226	0.00642707	0.429446
LOC647816	5.93687	6.01098	0.0178977	0.0354977	0.570475
LOC647881	5.95213	5.87342	-0.0192041	0.0188431	0.509424
LOC647958	6.12889	6.01141	-0.0279231	0.0122691	0.475077
LOC648223	6.1713	6.2356	0.0149525	0.0260693	0.543164
LOC648556	6.0362	6.13219	0.0227597	0.00272849	0.349906
LOC648581	6.93069	7.02432	0.019361	0.0382532	0.575155
LOC648612	6.2041	6.28267	0.0181557	0.0329091	0.566446
LOC648622	13.6041	13.4982	-0.0112791	0.00713391	0.432111
LOC648628	6.08018	6.00552	-0.0178267	0.0188431	0.509424
LOC648963	6.27675	6.1674	-0.0253541	0.0146126	0.489256
LOC648987	6.06959	6.18412	0.0269687	0.0146126	0.489256
LOC649037	6.0519	5.97394	-0.018704	0.0159218	0.497605
LOC649091	6.34105	6.28133	-0.0136519	0.0354977	0.570475
LOC649210	6.1859	6.09988	-0.0202026	0.0282023	0.552585
LOC649414	6.02483	5.92999	-0.0228927	0.0282023	0.552585
LOC649443	6.10023	6.1875	0.0204929	0.0222085	0.528517
LOC649456	6.29557	6.37459	0.0179958	0.0442965	0.594672
LOC649542	6.06025	6.13121	0.0167953	0.0282023	0.552585
LOC649563	6.12816	6.17841	0.0117815	0.0442965	0.594672
LOC649578	6.01538	6.08488	0.0165739	0.0382532	0.575155
LOC649604	6.69038	6.80034	0.0235197	0.0240737	0.534877
LOC649667	5.80112	5.69163	-0.0274908	0.0102568	0.461014
LOC649702	6.16378	6.25328	0.0207969	0.0411835	0.586295
LOC649812	5.95331	5.84319	-0.0269352	0.0122691	0.475077
LOC649975	6.14949	6.03294	-0.0276045	0.0193381	0.516552
LOC649984	6.13429	6.00394	-0.0309872	0.00117275	0.289794
LOC649999	6.41478	6.35535	-0.0134289	0.0411835	0.586295
LOC650167	6.18434	6.24788	0.0147459	0.01733	0.503856
LOC650200	6.64644	6.54689	-0.0217726	0.0188431	0.509424
LOC650373	5.62289	5.71027	0.0222452	0.0240737	0.534877
LOC650410	6.17681	6.08773	-0.0209589	0.0102568	0.461014
LOC650433	6.54031	6.65819	0.0257704	0.0204672	0.516552
LOC650496	6.10599	6.06104	-0.0106601	0.0476004	0.602765
LOC650543	6.01951	5.87027	-0.0362204	0.0112241	0.468869
LOC650580	6.40542	6.60555	0.0443845	0.000128029	0.130282
LOC650599	5.95536	5.89081	-0.015723	0.0260693	0.543164
LOC650634	6.1372	6.05205	-0.0201578	0.0260693	0.543164
LOC650687	5.963	5.87615	-0.0211685	0.0240737	0.534877
LOC650751	6.70351	6.84181	0.0294604	0.0260693	0.543164
LOC650761	6.84402	6.99702	0.0318967	0.0222085	0.528517
LOC650771	5.95729	6.04166	0.020289	0.0282023	0.552585
LOC650795	7.66951	7.86543	0.0363903	0.00416729	0.39203
LOC650803	6.75237	6.8724	0.025421	0.000925414	0.283645
LOC650815	7.32011	7.52638	0.0400908	0.00230766	0.335467
LOC650845	7.24458	7.39865	0.0303601	0.00528809	0.408903
LOC650846	6.1237	6.21605	0.0215931	0.01733	0.503856
LOC651007	6.11758	6.06647	-0.0121044	0.0329091	0.566446
LOC651116	6.09551	6.19775	0.0239979	0.0240737	0.534877
LOC651212	6.07382	6.21922	0.0341303	0.00352851	0.37247
LOC651324	6.15101	6.22956	0.0183059	0.00391127	0.378337
LOC651467	5.8401	5.92399	0.020577	0.0204672	0.516552
LOC651476	5.87064	5.93721	0.0162679	0.0382532	0.575155
LOC651546	6.14766	6.04897	-0.0233487	0.00528809	0.408903
LOC651638	5.83604	5.97182	0.0331817	0.00642707	0.429446
LOC651695	5.93533	5.82221	-0.0277601	0.0146126	0.489256
LOC651732	6.14807	6.25177	0.0241308	0.0260693	0.543164
LOC651789	6.06733	5.98977	-0.0185622	0.01733	0.503856
LOC651923	5.90043	5.82106	-0.0195371	0.0442965	0.594672
LOC652009	5.87629	5.96136	0.0207356	0.0354977	0.570475
LOC652045	6.6036	6.68411	0.0174825	0.0476004	0.602765
LOC652054	6.0391	5.93702	-0.0245939	0.0188431	0.509424
LOC652119	5.80075	5.92075	0.0295421	0.00391127	0.378337
LOC652147	6.12316	6.02922	-0.0223045	0.0188431	0.509424
LOC652291	6.1532	6.05034	-0.0243204	0.0304798	0.559434
LOC652330	6.16884	6.12023	-0.0114138	0.01733	0.503856
LOC652433	5.92572	6.04256	0.02817	0.00317921	0.359463
LOC652470	6.57414	6.63545	0.0133926	0.0354977	0.570475
LOC652618	6.01598	6.10311	0.020746	0.00478812	0.408758
LOC652652	5.74758	5.81829	0.0176394	0.0382532	0.575155
LOC652657	6.49702	6.35678	-0.0314834	0.00583327	0.428897
LOC652734	6.52836	6.62077	0.020278	0.00583327	0.428897
LOC652777	6.45552	6.38444	-0.0159739	0.0442965	0.594672
LOC652798	5.94074	5.85647	-0.020611	0.0159218	0.497605
LOC652843	6.36842	6.29602	-0.0164956	0.0159218	0.497605
LOC652968	7.48767	7.58671	0.0189573	0.0354977	0.570475
LOC653039	5.99606	5.8962	-0.0242288	0.0222085	0.528517
LOC653060	6.17517	6.04648	-0.0303839	0.00165527	0.319015
LOC653061	6.19779	6.38536	0.0430123	0.00257108	0.349906
LOC653079	9.77791	9.66708	-0.0164455	0.0102568	0.461014
LOC653097	6.30494	6.20968	-0.0219632	0.0222085	0.528517
LOC653108	5.94226	6.05229	0.0264693	0.00478812	0.408758
LOC653136	6.45157	6.36055	-0.0205001	0.0442965	0.594672
LOC653175	6.35723	6.24917	-0.0247329	0.0222085	0.528517
LOC653186	6.1745	6.24964	0.0174498	0.0382532	0.575155
LOC653197	6.3703	6.56624	0.0437063	0.00185163	0.331729
LOC653200	6.14169	6.09766	-0.0103796	0.0476004	0.602765
LOC653272	6.15775	6.05942	-0.0232227	0.0304798	0.559434
LOC653310	5.80338	5.88449	0.0200245	0.0260693	0.543164
LOC653397	6.1219	6.00327	-0.0282294	0.00230766	0.335467
LOC653419	6.21665	6.15249	-0.0149668	0.0354977	0.570475
LOC653557	6.57295	6.6537	0.0176166	0.0204672	0.516552
LOC653663	6.40133	6.48587	0.0189285	0.0304798	0.559434
LOC653673	6.3476	6.23259	-0.0263777	0.00230766	0.335467
LOC653689	6.42162	6.48928	0.0151211	0.0382532	0.575155
LOC653781	6.12298	6.20251	0.0186178	0.0354977	0.570475
LOC653808	6.16388	6.07389	-0.0212179	0.0442965	0.594672
LOC653934	6.16703	6.1135	-0.0125763	0.0411835	0.586295
LOC654134	5.77795	5.85708	0.0196241	0.0260693	0.543164
LOC654172	6.08425	6.13788	0.0126605	0.0476004	0.602765
LOC654220	6.49357	6.58132	0.0193652	0.0188431	0.509424
LOC654433	5.92212	6.03241	0.0266195	0.00707303	0.429446
LOC727748	6.09388	5.98786	-0.02532	0.00165527	0.319015
LOC727791	6.02883	6.11426	0.0203004	0.0188431	0.509424
LOC727818	7.12915	6.93438	-0.0399646	0.0102568	0.461014
LOC727909	6.16225	6.27176	0.0254126	0.0114392	0.473191
LOC727934	6.25207	6.16377	-0.02052	0.00936259	0.458929
LOC727977	6.05636	5.99449	-0.0148148	0.00286087	0.349906
LOC728034	6.30334	6.40622	0.023355	0.0133969	0.483428
LOC728094	6.13144	6.05589	-0.0178861	0.0354977	0.570475
LOC728100	5.97158	6.07946	0.0258307	0.00642707	0.429446
LOC728119	6.22098	6.2909	0.0161251	0.0188431	0.509424
LOC728150	6.33604	6.26322	-0.0166753	0.0146126	0.489256
LOC728193	6.23403	6.16779	-0.0154113	0.0411835	0.586295
LOC728210	6.32841	6.47939	0.0340145	0.0102568	0.461014
LOC728324	8.46614	8.38028	-0.0147055	0.0354977	0.570475
LOC728431	7.42073	7.56449	0.0276812	0.0133969	0.483428
LOC728475	6.30924	6.22356	-0.0197274	0.0260693	0.543164
LOC728498	5.92045	5.98582	0.0158436	0.0329091	0.566446
LOC728649	6.34565	6.26401	-0.0186811	0.00707303	0.429446
LOC728653	8.24781	8.44822	0.0346378	0.0178755	0.509424
LOC728698	7.96003	7.8712	-0.01619	0.0133969	0.483428
LOC728732	8.90635	8.7568	-0.0244304	0.0476004	0.602765
LOC728747	5.89245	5.95694	0.0157044	0.0329091	0.566446
LOC728780	6.1483	6.0738	-0.0175868	0.00642707	0.429446
LOC728825	7.29529	7.17771	-0.0234409	0.0159218	0.497605
LOC728836	5.96124	6.01943	0.0140137	0.0282023	0.552585
LOC728877	8.91052	8.75233	-0.0258425	0.00707303	0.429446
LOC728889	6.53178	6.43956	-0.0205143	0.0382532	0.575155
LOC728901	6.62089	6.55928	-0.0134883	0.0354977	0.570475
LOC729127	5.80633	5.88894	0.0203817	0.00478812	0.408758
LOC729164	6.45612	6.36781	-0.0198701	0.0122691	0.475077
LOC729269	6.22961	6.32438	0.0217817	0.0382532	0.575155
LOC729272	6.46266	6.36535	-0.021888	0.0112241	0.468869
LOC729273	6.25788	6.36402	0.024266	0.0159218	0.497605
LOC729362	7.08007	6.92284	-0.0323993	0.0222085	0.528517
LOC729402	10.3461	10.2402	-0.0148441	0.0411835	0.586295
LOC729421	6.58048	6.44789	-0.0293671	0.00478812	0.408758
LOC729423	8.5793	8.35683	-0.0379039	0.00391127	0.378337
LOC729581	5.95042	6.04729	0.0232984	0.0304798	0.559434
LOC729776	8.22571	8.10845	-0.0207132	0.0421575	0.594672
LOC729786	6.2416	6.15343	-0.0205253	0.0222085	0.528517
LOC729792	6.10586	6.19881	0.021798	0.0282023	0.552585
LOC729950	6.33378	6.24072	-0.021354	0.00853673	0.446861
LOC730005	6.08314	6.14244	0.0139949	0.0382532	0.575155
LOC730041	5.96002	5.86278	-0.0237326	0.0442965	0.594672
LOC730079	5.99255	5.89153	-0.0245282	0.00286087	0.349906
LOC730099	5.97421	6.07189	0.0233985	0.0260693	0.543164
LOC730241	5.91819	6.01637	0.0237351	0.0382532	0.575155
LOC730249	6.11561	6.05877	-0.0134715	0.0304798	0.559434
LOC730396	5.82816	5.75522	-0.01817	0.0260693	0.543164
LOC730644	6.27685	6.18375	-0.021559	0.00853673	0.446861
LOC730744	10.0917	10.2379	0.0207609	0.016499	0.503856
LOC731312	6.17808	6.13345	-0.0104575	0.0476004	0.602765
LOC731682	6.87232	6.39805	-0.103165	0.0304798	0.559434
LOC731909	6.03994	5.92949	-0.0266276	0.0146126	0.489256
LOC731915	6.233	6.14108	-0.0214339	0.0304798	0.559434
LOC731954	7.281	7.14349	-0.0275071	0.0442965	0.594672
LOC732058	6.1747	6.27171	0.0224881	0.0354977	0.570475
LOC732172	6.97937	7.10588	0.0259159	0.0260693	0.543164
LOC732371	6.55728	6.69282	0.0295172	0.0043302	0.39203
LOC88523	8.46322	8.65619	0.0325246	0.000820249	0.278228
LPAR1	6.12641	6.03093	-0.02266	0.0304798	0.559434
LPAR5	7.10273	7.31307	0.0421028	0.0243704	0.540055
LPCAT4	7.1469	7.28764	0.0281349	0.000337652	0.195224
LPIN2	8.01676	8.13498	0.0211206	0.00642707	0.429446
LRIG1	9.16391	9.44612	0.0437576	0.000925414	0.283645
LRIT2	5.91715	5.81339	-0.0255232	0.0222085	0.528517
LRMP	8.93285	8.76471	-0.0274141	0.00185163	0.331729
LRP11	6.26261	6.34946	0.0198712	0.0133969	0.483428
LRRC16	6.81867	6.57266	-0.0530135	0.000337652	0.195224
LRRC16A	6.72209	6.58763	-0.0291508	0.0204672	0.516552
LRRC32	6.16711	6.26719	0.0232242	0.0146126	0.489256
LRRC39	6.0961	5.9883	-0.0257399	0.0382532	0.575155
LRRC45	6.55086	6.66636	0.0252146	0.00230766	0.335467
LRRK1	5.84945	5.78881	-0.0150342	0.0382532	0.575155
LRRN4	6.11928	6.0456	-0.0174753	0.0476004	0.602765
LSS	6.90137	6.98187	0.0167305	0.0146126	0.489256
LTA	8.26346	8.41171	0.0256534	0.0133969	0.483428
LTBP4	7.18101	7.25482	0.0147518	0.0329091	0.566446
LY6G5C	6.03359	6.10077	0.0159745	0.00777494	0.44201
LY86	7.56586	7.08885	-0.0939507	0.0240737	0.534877
LY96	9.19838	9.0177	-0.0286204	0.0146354	0.489256
LYN	8.80424	8.11221	-0.118104	0.0442965	0.594672
LYRM4	7.3859	7.22037	-0.0327018	0.0159218	0.497605
M6PR	9.72683	9.89841	0.0252265	0.00317921	0.359463
MACF1	7.5785	7.63763	0.0112133	0.0476004	0.602765
MAF	8.48241	8.73499	0.0423311	0.0112241	0.468869
MAFB	7.24846	6.70683	-0.112043	0.0442965	0.594672
MAGOH	7.17786	7.04733	-0.0264782	0.0146126	0.489256
MAN1B1	8.57864	8.6619	0.0139354	0.0328094	0.566446
MAP3K2	7.1026	7.20487	0.0206239	0.0159218	0.497605
MAP4K1	9.75291	9.92048	0.0245773	0.00317921	0.359463
MAPK13	7.97467	8.11685	0.0254951	0.0102568	0.461014
MAPRE1	10.704	10.5864	-0.0159351	0.0140428	0.489256
MAST3	8.90787	9.04314	0.0217429	0.00853673	0.446861
MBD1	7.65846	7.76496	0.0199243	0.0354977	0.570475
MBD6	8.30049	8.41534	0.0198253	0.00165527	0.319015
MBL2	5.567	5.65234	0.0219483	0.00583327	0.428897
MCM3	9.53771	9.65763	0.0180262	0.01733	0.503856
MDFIC	8.42724	8.61445	0.0316983	0.0204672	0.516552
MDGA1	6.22591	6.4874	0.0593554	0.0112241	0.468869
MECP2	6.98682	7.09274	0.0217068	0.0282023	0.552585
MED20	7.37784	7.55181	0.0336245	0.0411835	0.586295
MED23	7.63565	7.59399	-0.00789296	0.0382532	0.575155
MED31	6.72545	6.82675	0.0215681	0.00583327	0.428897
MEF2C	5.99065	5.842	-0.0362516	0.0476004	0.602765
MEG8	6.39511	6.27995	-0.0262149	0.0188431	0.509424
MEP1B	5.52341	5.58635	0.0163461	0.0354977	0.570475
MESDC1	6.64017	6.79128	0.0324628	0.00528809	0.408903
METTL7A	6.91038	6.61692	-0.0626038	0.01733	0.503856
MFAP4	7.0828	6.94559	-0.028222	0.0204672	0.516552
MFSD10	10.4502	10.636	0.0254226	0.00500457	0.408903
MGC10701	6.07101	6.14646	0.0178177	0.0476004	0.602765
MGC15763	9.77377	9.58652	-0.0279086	0.00853673	0.446861
MGC18216	8.44799	8.29198	-0.0268906	0.0476004	0.602765
MGC23284	6.0244	6.07835	0.0128639	0.01733	0.503856
MGC39900	6.80612	6.71052	-0.0204075	0.0240737	0.534877
MGC45491	6.25627	6.11924	-0.03195	0.00317921	0.359463
MGC45800	5.99704	6.10259	0.0251711	0.0240737	0.534877
MGC45922	5.99624	6.08214	0.0205198	0.0282023	0.552585
MGC48628	6.06127	5.96653	-0.0227291	0.0354977	0.570475
MGC70857	6.98278	6.88501	-0.0203426	0.0222085	0.528517
MGC72080	6.65892	6.53502	-0.0270961	0.0354977	0.570475
MGC87895	10.5803	10.4969	-0.011419	0.0382532	0.575155
MGC88374	6.11896	6.05616	-0.0148834	0.0411835	0.586295
MGP	6.63766	6.46775	-0.0374122	0.0240737	0.534877
MIER1	7.11921	7.21042	0.0183652	0.01733	0.503856
MIR1180	5.76691	5.85498	0.0218673	0.0476004	0.602765
MIR1238	5.87616	5.96141	0.0207807	0.0188431	0.509424
MIR1296	6.01971	5.90204	-0.02848	0.0382532	0.575155
MIR1302-6	5.82053	5.92734	0.0262353	0.0122691	0.475077
MIR139	5.88366	5.8016	-0.0202648	0.0329091	0.566446
MIR146A	5.92857	5.81572	-0.027725	0.00707303	0.429446
MIR185	5.85793	5.95898	0.0246765	0.0146126	0.489256
MIR1909	6.40246	6.32289	-0.018042	0.00777494	0.44201
MIR199B	6.25686	6.16507	-0.0213214	0.0240737	0.534877
MIR2052	5.88044	5.83175	-0.0119946	0.0411835	0.586295
MIR21	6.1718	6.33212	0.0369955	0.0014777	0.319015
MIR23B	6.01166	6.11183	0.023841	0.0442965	0.594672
MIR299	5.88657	5.99585	0.0265369	0.0146126	0.489256
MIR324	5.97317	6.04096	0.0162799	0.0222085	0.528517
MIR330	6.32478	6.24532	-0.0182397	0.0411835	0.586295
MIR345	6.72354	6.61126	-0.0242968	0.00654739	0.429446
MIR34A	5.86261	5.93842	0.0185356	0.0354977	0.570475
MIR34B	5.7459	5.81005	0.0160157	0.0354977	0.570475
MIR367	5.83167	5.92803	0.0236428	0.0152385	0.497605
MIR421	6.02392	5.95232	-0.0172506	0.0260693	0.543164
MIR485	6.07829	6.17402	0.0225456	0.0411835	0.586295
MIR509-2	5.7815	5.88752	0.0262165	0.0122691	0.475077
MIR519E	6.1385	6.2386	0.0233379	0.00286087	0.349906
MIR562	5.9103	5.9816	0.0172996	0.0382532	0.575155
MIR576	6.19943	6.12432	-0.0175846	0.0282023	0.552585
MIR651	5.90364	6.00462	0.0244672	0.0476004	0.602765
MIR766	5.90395	5.98386	0.0193977	0.01733	0.503856
MIR888	5.78859	5.89052	0.0251831	0.00707303	0.429446
MIXL1	5.79909	5.89915	0.0246787	0.00777494	0.44201
MLL	8.48021	8.61747	0.0231644	0.0178755	0.509424
MLL4	8.54494	8.66954	0.0208858	0.0260693	0.543164
MLLT6	10.4752	10.6662	0.0260658	0.00257108	0.349906
MMP28	6.92321	6.79149	-0.0277135	0.00185163	0.331729
MON1A	6.33329	6.44745	0.0257747	0.0260693	0.543164
MORC3	7.83603	7.95702	0.0221054	0.0112241	0.468869
MORC4	6.51399	6.64045	0.0277395	0.00966857	0.461014
MPND	7.01081	6.90193	-0.0225804	0.0122691	0.475077
MPP1	7.70956	7.53331	-0.0333649	0.0354977	0.570475
MPRIP	7.71656	7.79734	0.0150242	0.0122691	0.475077
MRPL18	9.43365	9.60558	0.0260563	0.0442965	0.594672
MRPL33	10.2384	10.1509	-0.0123751	0.01733	0.503856
MRPL45	8.68929	8.58805	-0.0169084	0.0282023	0.552585
MRPL53	8.43531	8.26793	-0.0289164	0.0272873	0.552585
MRPS24	9.93534	9.84221	-0.0135873	0.0122691	0.475077
MRPS26	8.56534	8.70786	0.0238079	0.00330012	0.371483
MRPS27	8.78029	8.69757	-0.0136571	0.00936259	0.458929
MS4A6A	8.44863	7.54349	-0.163486	0.0146126	0.489256
MSLN	6.11791	6.02498	-0.0220836	0.0329091	0.566446
MSMP	6.04191	6.13267	0.0215116	0.00936259	0.458929
MSRA	8.01628	7.85532	-0.0292635	0.0293951	0.559434
MST1R	5.4914	5.55066	0.0154859	0.0476004	0.602765
MT1L	6.23777	6.17358	-0.0149234	0.0304798	0.559434
MT1X	9.32508	9.14529	-0.0280878	0.0171813	0.503856
MTHFD2L	6.9286	6.81425	-0.0240082	0.00230766	0.335467
MTM	6.03544	6.10075	0.0155262	0.0260693	0.543164
MTMR11	6.7193	6.49063	-0.0499523	0.0112241	0.468869
MTO1	7.84668	7.96841	0.0222089	0.0159218	0.497605
MUC1	6.11345	6.24938	0.0317259	0.0304798	0.559434
MUC16	6.08249	6.15659	0.0174712	0.0304798	0.559434
MVD	6.76149	6.83432	0.015457	0.0442965	0.594672
MYF6	6.09327	6.03067	-0.0148989	0.0188431	0.509424
MYH11	5.55811	5.48852	-0.0181777	0.0240737	0.534877
MYL5	7.41314	7.20848	-0.0403902	0.00206848	0.335467
MYO15A	5.94206	6.03656	0.0227639	0.0411835	0.586295
MYO18A	6.57194	6.65774	0.018714	0.0442965	0.594672
MYO1G	9.75396	9.96058	0.0302414	0.0204672	0.516552
MYOF	6.38238	6.1834	-0.0456943	0.0282023	0.552585
MYPOP	9.02544	9.14042	0.0182627	0.0329091	0.566446
MYT1L	5.90064	5.97049	0.0169798	0.0354977	0.570475
NACA	13.9664	13.8882	-0.00810164	0.0209041	0.525494
NAPRT1	8.26515	7.87596	-0.0695835	0.00362508	0.378337
NARF	8.66933	8.7583	0.0147309	0.0282023	0.552585
NARFL	6.863	7.01387	0.0313716	0.000385141	0.204125
NARS2	7.53793	7.46033	-0.0149284	0.0382532	0.575155
NAT1	6.1514	6.21686	0.0152709	0.0354977	0.570475
NBEAL2	8.06867	8.32049	0.0443379	0.00206848	0.335467
NBPF1	6.41179	6.48396	0.0161476	0.0304798	0.559434
NCBP1	7.98487	8.08426	0.0178472	0.01733	0.503856
NCK2	9.18162	9.00796	-0.0275476	0.0442965	0.594672
NCOR2	8.11588	8.18595	0.0124025	0.00528809	0.408903
NDC80	7.44443	7.34141	-0.0201051	0.0222085	0.528517
NDFIP1	8.63263	8.44823	-0.0311504	0.00478812	0.408758
NDRG1	9.36709	9.53147	0.0250978	0.0240737	0.534877
NDST1	6.07905	5.98505	-0.022482	0.00391127	0.378337
NDUFA13	9.27029	9.15993	-0.0172781	0.0260693	0.543164
NDUFA4	12.3887	12.2731	-0.013533	0.0406663	0.586295
NDUFA7	8.32659	8.21754	-0.0190184	0.0201078	0.516552
NDUFA9	8.67461	8.55699	-0.0196955	0.0201078	0.516552
NDUFB1	6.85146	7.03319	0.0377677	0.00853673	0.446861
NDUFS6	5.63698	5.53036	-0.027548	0.00642707	0.429446
NEK11	6.22854	6.29164	0.014542	0.0329091	0.566446
NELL2	10.9407	10.5851	-0.0476798	0.0100867	0.461014
NES	5.99316	5.87641	-0.028381	0.0122691	0.475077
NET1	7.51175	7.34434	-0.0325155	0.0112241	0.468869
NEUROD6	5.80317	5.86599	0.0155318	0.0411835	0.586295
NFIX	7.21167	7.05776	-0.0311229	0.0382532	0.575155
NIP7	8.91442	8.74998	-0.0268614	0.00887844	0.458929
NIPAL1	6.22325	6.30001	0.017685	0.0476004	0.602765
NLN	6.3284	6.24154	-0.019938	0.0329091	0.566446
NLRP7	5.92571	5.88106	-0.0109127	0.0260693	0.543164
NME1	7.5592	7.46263	-0.0185492	0.0411835	0.586295
NME6	7.17822	7.2625	0.0168406	0.0304798	0.559434
NOC4L	6.60091	6.55845	-0.00930994	0.0442965	0.594672
NOSTRIN	6.13999	6.20259	0.0146354	0.0260693	0.543164
NOX5	5.83132	5.92586	0.0232023	0.0102568	0.461014
NPAL3	8.67567	8.82282	0.0242654	0.0352866	0.570475
NPEPPS	7.17708	7.24998	0.01458	0.00286087	0.349906
NPM3	8.6721	8.53016	-0.0238085	0.0476004	0.602765
NQO2	7.48323	7.27482	-0.0407492	0.0188431	0.509424
NRCAM	6.52221	6.24648	-0.0623173	2.08351e-07	0.00530044
NRIP1	9.39512	9.21579	-0.0278038	0.00642707	0.429446
NS3BP	6.11888	6.25887	0.0326349	0.0304798	0.559434
NSMCE2	7.56205	7.45071	-0.0213986	0.0411835	0.586295
NUCB2	10.0617	9.86129	-0.0290255	0.0222085	0.528517
NUDT11	6.31341	6.37303	0.0135595	0.0476004	0.602765
NUP107	8.71509	8.59705	-0.0196738	0.0436596	0.594672
NUP210	9.28621	9.42463	0.0213462	0.0442965	0.594672
OBFC2A	8.59333	8.74562	0.0253433	0.0476004	0.602765
OCLN	5.89419	5.94455	0.0122733	0.00478812	0.408758
ODAM	5.523	5.41912	-0.0273947	0.0204672	0.516552
ODF2	7.22135	7.29653	0.014942	0.0204672	0.516552
OGG1	6.99485	7.06767	0.0149419	0.0476004	0.602765
OGT	9.53082	9.61363	0.0124804	0.0304798	0.559434
OPN3	6.69156	6.59903	-0.0200875	0.0354977	0.570475
OR10A5	5.906	5.80775	-0.0242017	0.0411835	0.586295
OR10H2	6.10919	6.20501	0.0224526	0.0122691	0.475077
OR10K2	6.00268	6.08782	0.0203194	0.0260693	0.543164
OR11A1	6.1062	6.13797	0.00748883	0.0442965	0.594672
OR1D2	5.90042	5.80157	-0.024373	0.0146126	0.489256
OR1S2	6.01836	5.96766	-0.0122056	0.0442965	0.594672
OR2AG1	6.30067	6.44156	0.0319036	0.0354977	0.570475
OR2B3P	5.88365	5.82958	-0.0133192	0.00478812	0.408758
OR4C12	6.06032	6.15118	0.0214699	0.000925414	0.283645
OR4K5	5.55597	5.64739	0.0235454	0.01733	0.503856
OR51F1	5.80878	5.87473	0.0162852	0.00478812	0.408758
OR51G1	5.93357	6.01649	0.0200214	0.0411835	0.586295
OR5D16	6.18331	6.12871	-0.0127969	0.0476004	0.602765
OR5M8	6.14512	6.20699	0.0144528	0.0146126	0.489256
OR6C1	5.35321	5.43328	0.0214182	0.0112241	0.468869
OR6P1	6.04573	5.97511	-0.0169501	0.0204672	0.516552
OR7G3	6.14546	6.19797	0.0122746	0.0476004	0.602765
OR8U9	6.15183	6.11034	-0.00976259	0.0260693	0.543164
OR9A4	6.8137	6.69111	-0.0261942	0.0146126	0.489256
ORAI1	7.93649	8.09295	0.028165	0.0240737	0.534877
ORM2	5.87035	5.95563	0.0208072	0.0484399	0.609452
ORMDL3	7.81086	8.05834	0.0450013	0.0146126	0.489256
OSBPL3	7.09351	7.22186	0.0258717	0.0188431	0.509424
OSBPL7	7.81388	7.92096	0.0196377	0.0159218	0.497605
OSGIN1	6.09058	6.03898	-0.0122749	0.0382532	0.575155
OTOA	5.59074	5.64122	0.0129685	0.0411835	0.586295
OTUD6B	7.37155	7.29848	-0.0143716	0.0382532	0.575155
OVOL2	5.45553	5.54427	0.0232776	0.0252952	0.543164
OXTR	6.44512	6.54575	0.0223515	0.0304798	0.559434
P76	6.67088	6.53089	-0.0305971	0.0222085	0.528517
PAGE3	5.96994	6.05353	0.0200598	0.0304798	0.559434
PAIP2	8.32183	8.23522	-0.0150931	0.00478812	0.408758
PAN2	8.67321	8.7634	0.0149258	0.0411835	0.586295
PAPD1	7.70666	7.58498	-0.0229613	0.0159218	0.497605
PARL	9.75132	9.61813	-0.0198401	0.00317921	0.359463
PARP15	7.28929	7.42066	0.0257686	0.0159218	0.497605
PATZ1	6.44109	6.38591	-0.012413	0.0188431	0.509424
PAX6	5.82372	5.89311	0.0170871	0.0282023	0.552585
PBXIP1	8.09222	8.19804	0.0187432	0.0354977	0.570475
PCCB	8.56279	8.45792	-0.0177777	0.0452068	0.602765
PCDH17	5.53208	5.62796	0.0247903	0.0476004	0.602765
PCDHA3	5.96323	5.92139	-0.0101574	0.0442965	0.594672
PCID2	10.4962	10.6275	0.017931	0.0074658	0.44201
PCM1	9.59386	9.78297	0.0281611	0.00853673	0.446861
PCNXL3	7.97199	8.10188	0.0233166	0.00117275	0.289794
PCP4	5.55512	5.65901	0.0267318	0.00642707	0.429446
PCP4L1	5.91896	6.03337	0.0276202	0.0382532	0.575155
PCSK7	9.5716	9.74652	0.0261277	0.00500457	0.408903
PCYOX1	8.10461	8.24625	0.0249955	0.0260693	0.543164
PDE6B	7.02068	6.89008	-0.0270888	0.0159218	0.497605
PDE7B	6.11656	5.9742	-0.033975	0.0411835	0.586295
PDGFB	6.12313	6.20502	0.0191665	0.0329091	0.566446
PDIA3	5.77884	5.69992	-0.0198381	0.0354977	0.570475
PDSS1	7.33571	7.18974	-0.0289968	5.17871e-05	0.0774979
PDXDC2	6.41766	6.31608	-0.0230194	0.0159218	0.497605
PDZD4	7.28734	7.43095	0.0281546	0.0436596	0.594672
PECAM1	8.55169	8.00439	-0.0954189	3.20107e-05	0.0678626
PECR	7.60931	7.67809	0.0129819	0.0152385	0.497605
PELI2	7.58121	7.39123	-0.0366143	0.0204672	0.516552
PELO	8.16326	8.01672	-0.0261332	0.0240737	0.534877
PENK	6.36923	6.26682	-0.0233868	0.00352851	0.37247
PFAAP5	9.58283	9.41652	-0.0252575	0.0442965	0.594672
PFKL	7.0756	7.15322	0.0157408	0.0188431	0.509424
PFKP	9.12625	9.32573	0.0311932	0.00683039	0.429446
PGAP3	8.29615	8.4091	0.0195097	0.00966857	0.461014
PGK1	10.2307	10.1004	-0.0184824	0.00642707	0.429446
PGR	5.94534	6.03357	0.0212516	0.0411835	0.586295
PGS1	8.96341	9.05809	0.0151588	0.0354977	0.570475
PH-4	6.46642	6.53879	0.0160565	0.0354977	0.570475
PHEX	6.19119	6.11308	-0.0183176	0.0329091	0.566446
PHF11	9.76057	9.83589	0.011089	0.00391127	0.378337
PHF15	9.56233	9.67735	0.0172494	0.0234525	0.534877
PHGDH	8.03495	7.77211	-0.0479829	0.0188431	0.509424
PHOSPHO1	6.29416	6.22598	-0.0157126	0.0282023	0.552585
PI4KB	8.38919	8.47157	0.0140982	0.0146126	0.489256
PID1	6.50973	6.3095	-0.0450713	0.0122691	0.475077
PIK3C2B	7.2142	7.39344	0.0354054	0.000170428	0.154846
PIK3CG	8.1677	8.29725	0.0227045	0.00853673	0.446861
PIK3IP1	12.2975	11.9873	-0.0368537	0.0129503	0.483428
PILRA	6.67422	6.41578	-0.056974	0.0304798	0.559434
PION	7.36553	7.2333	-0.0261357	0.00642707	0.429446
PIP4K2A	11.3189	11.4559	0.0173593	0.0146354	0.489256
PIP4K2C	7.40187	7.50118	0.0192271	0.00117275	0.289794
PITPNB	7.47091	7.54775	0.0147634	0.0382532	0.575155
PITPNM1	9.58352	9.69702	0.0169871	0.00777494	0.44201
PKD1	7.03518	7.13495	0.0203147	0.00853673	0.446861
PKD2	7.28832	7.45068	0.0317859	1.63121e-05	0.0518725
PKP4	6.78983	6.87226	0.0174092	0.0354977	0.570475
PLA2G10	6.24934	6.14996	-0.0231265	0.0078012	0.44201
PLA2G4B	10.004	10.2486	0.0348526	1.63121e-05	0.0518725
PLA2G7	6.53057	6.28445	-0.0554223	0.0282023	0.552585
PLA2R1	5.96219	5.9141	-0.0116835	0.0382532	0.575155
PLAUR	6.23125	6.0049	-0.0533813	0.0146126	0.489256
PLCB2	9.36104	9.52047	0.0243637	0.0159218	0.497605
PLCXD1	8.2525	8.52952	0.0476327	0.0382532	0.575155
PLEKHA1	9.76283	9.6216	-0.0210227	0.0240737	0.534877
PLEKHA3	7.07063	7.17342	0.0208213	0.00853673	0.446861
PLEKHA6	5.68254	5.77778	0.0239787	0.0102568	0.461014
PLEKHA9	7.77858	7.91244	0.0246151	0.0411835	0.586295
PLEKHG3	7.67179	8.08864	0.076333	0.00777494	0.44201
PLEKHG4	7.8172	7.71585	-0.0188277	0.0133969	0.483428
PLG	5.96999	5.85764	-0.0274104	0.00528809	0.408903
PLOD3	8.32292	8.54094	0.0373056	0.000225214	0.168513
PLSCR5	6.0649	5.93151	-0.032085	0.00642707	0.429446
PLXDC2	6.59611	6.34535	-0.0559153	0.0240737	0.534877
PLXNA3	6.81216	6.99981	0.0392023	0.0354977	0.570475
PLXNA4B	5.96182	6.04769	0.0206306	0.0329091	0.566446
PMF1	7.32629	7.22792	-0.0195035	0.0304798	0.559434
PMPCB	9.99258	9.87891	-0.0165057	0.00285917	0.349906
PNPLA5	5.65495	5.5916	-0.0162513	0.0204672	0.516552
PNPLA6	8.80719	8.90645	0.016168	0.0240737	0.534877
POL3S	6.62519	6.75988	0.0290343	0.0282023	0.552585
POLR2J2	8.56257	8.29876	-0.0451477	0.0442965	0.594672
POMGNT1	8.25235	8.41207	0.0276561	0.000225214	0.168513
POU5F1	5.92848	5.98386	0.0134134	0.0240737	0.534877
PPA1	11.8722	11.6866	-0.0227259	0.015233	0.497605
PPAPDC1B	7.1998	7.30919	0.021756	0.0222085	0.528517
PPAPDC2	8.23691	8.07743	-0.028206	0.0354977	0.570475
PPARA	5.87905	5.94866	0.0169816	0.0411835	0.586295
PPARGC1B	6.59036	6.45656	-0.0295918	0.01733	0.503856
PPDPF	7.69432	7.53889	-0.0294427	0.0329091	0.566446
PPIA	8.11505	7.97943	-0.024314	0.0152385	0.497605
PPM1M	10.0735	9.91215	-0.023297	0.0240737	0.534877
PPP1R11	10.7212	10.8633	0.0189905	0.0222085	0.528517
PPP1R13B	7.41709	7.53265	0.0223057	0.0122691	0.475077
PPP1R2	10.9717	10.8145	-0.0208223	0.0282023	0.552585
PPP2R5A	8.51758	8.64496	0.0214169	0.0272873	0.552585
PPP5C	6.11361	6.04582	-0.0160884	0.0476004	0.602765
PPT1	11.5894	11.3829	-0.0259385	0.00300191	0.359463
PRAF2	7.43545	7.30179	-0.0261694	0.0260693	0.543164
PRAMEF3	5.93065	5.88147	-0.0120138	0.0146126	0.489256
PRAMEF4	6.08092	6.12289	0.00992233	0.0382532	0.575155
PRDM8	8.58915	8.93776	0.0573968	0.000531082	0.241263
PRDX2	8.0976	8.18609	0.0156804	0.0329091	0.566446
PRDX6	10.0239	10.1381	0.0163351	0.00642707	0.429446
PRH1	6.23943	6.15579	-0.01947	0.00853673	0.446861
PRICKLE4	10.6974	10.5605	-0.0185747	0.00684258	0.429446
PRIM2	6.13419	5.99745	-0.0325244	0.00853673	0.446861
PRKAB1	7.43515	7.53547	0.0193345	0.0240737	0.534877
PRKAR1A	8.58181	8.88857	0.0506702	0.0112241	0.468869
PRKD3	6.25561	6.14835	-0.0249501	0.0411835	0.586295
PRKRIR	10.8162	10.7247	-0.0122544	0.0379003	0.575155
PRPF31	9.64817	9.77143	0.0183148	0.0262832	0.545832
PRR15L	5.96479	5.88507	-0.0194112	0.0411835	0.586295
PRR4	6.6526	6.47292	-0.0395016	0.000438594	0.218781
PRTFDC1	6.47486	6.38458	-0.0202576	0.0382532	0.575155
PSCDBP	8.56079	8.37652	-0.0313943	0.00528809	0.408903
PSMA1	8.46981	8.36875	-0.0173178	0.00286087	0.349906
PSMD1	8.63132	8.70751	0.0126789	0.0436596	0.594672
PSME3	8.48751	8.58852	0.0170684	0.0354977	0.570475
PTDSS2	7.0636	7.199	0.0273931	0.00286087	0.349906
PTF1A	5.78569	5.89733	0.0275725	0.0442965	0.594672
PTGER2	9.47575	9.85469	0.0565697	0.00478812	0.408758
PTGER3	5.85023	5.81116	-0.00966708	0.00206848	0.335467
PTH2R	6.27458	6.20121	-0.0169694	0.0442965	0.594672
PTPLA	6.91377	7.08548	0.0353933	0.00936259	0.458929
PTPN20A	5.75931	5.57651	-0.0465329	0.0442965	0.594672
PTPN22	7.3806	7.50701	0.0245003	0.00707303	0.429446
PTPN7	6.91887	7.01196	0.0192805	0.0188431	0.509424
PTPRU	6.20935	6.12372	-0.0200327	0.0222085	0.528517
PUF60	9.8596	9.93559	0.0110768	0.0484154	0.609452
PVRIG	9.57657	9.8118	0.0350085	0.00185163	0.331729
PVRL3	6.58505	6.79445	0.0451628	0.000725954	0.278206
PWWP2B	6.52053	6.61789	0.0213833	0.0204672	0.516552
PXMP2	6.57646	6.63944	0.0137519	0.00707303	0.429446
PXMP3	7.12145	7.03535	-0.0175493	0.0260693	0.543164
PYHIN1	8.74825	8.93913	0.0311407	0.0354977	0.570475
QPCT	6.65162	6.42181	-0.0507257	0.0304798	0.559434
RAB11FIP4	7.14827	7.02262	-0.0255843	0.0304798	0.559434
RAB14	6.57605	6.4571	-0.0263342	0.00352851	0.37247
RAB2B	10.0473	10.1821	0.0192237	0.0282023	0.552585
RAB37	7.37797	7.45613	0.0152042	0.0159218	0.497605
RAB39	5.6121	5.69043	0.0199969	0.0442965	0.594672
RAC2	13.0516	13.1816	0.0143066	0.0340336	0.570475
RAET1E	6.06649	6.14113	0.0176423	0.01733	0.503856
RAET1K	6.15137	6.22824	0.0179155	0.0382532	0.575155
RALGPS1	6.94502	7.16094	0.0441715	0.00131735	0.304667
RASAL3	9.69558	9.81492	0.0176496	0.00478812	0.408758
RASSF7	9.50155	9.68709	0.0279005	0.0178755	0.509424
RAVER2	6.78614	6.80678	0.00438084	0.0204672	0.516552
RBCK1	8.24148	8.3509	0.0190295	0.0260693	0.543164
RBM10	8.17166	8.24461	0.0128217	0.00230766	0.335467
RBM11	6.95608	6.72991	-0.0476874	0.0240737	0.534877
RBM47	6.80966	6.50414	-0.0662239	0.0222085	0.528517
RBMY1A3P	5.76714	5.71959	-0.0119447	0.01733	0.503856
RBMY2FP	6.24208	6.33491	0.0212967	0.0204672	0.516552
RBP7	6.78119	6.45821	-0.070404	0.0354977	0.570475
RDH16	6.21876	6.10588	-0.0264277	0.0411835	0.586295
RDX	6.9278	7.05472	0.0261916	0.00777494	0.44201
REC8	7.8457	8.00405	0.0288282	0.0222085	0.528517
REEP6	6.42032	6.30924	-0.0251798	0.0354977	0.570475
REN	5.91411	5.81355	-0.0247412	0.0240737	0.534877
REP15	6.06922	6.14795	0.0185954	0.0222085	0.528517
REXO2	10.3997	10.5249	0.0172615	0.0234525	0.534877
RFWD3	7.74363	7.8383	0.0175311	0.0354977	0.570475
RFX1	7.74817	7.93236	0.0338952	0.00117275	0.289794
RG9MTD1	8.2811	8.04692	-0.0413853	0.0382532	0.575155
RGPD1	6.86299	6.72287	-0.0297601	0.0476004	0.602765
RGS10	9.01631	8.88485	-0.0211891	0.0102568	0.461014
RHEB	9.16749	9.25008	0.0129389	0.0421575	0.594672
RHOBTB2	6.38	6.45689	0.0172834	0.0272873	0.552585
RHPN1	7.03856	7.18885	0.0304802	0.00654739	0.429446
RIC3	6.4914	6.63676	0.0319494	0.0354977	0.570475
RILP	6.10277	6.01863	-0.0200272	0.0188431	0.509424
RIPK1	7.81231	7.95901	0.0268389	0.0452068	0.602765
RIPK3	7.53485	7.6982	0.030942	0.01733	0.503856
RIPK5	7.68344	7.43151	-0.0480965	0.00391127	0.378337
RMRP	6.27514	6.15519	-0.0278434	0.000820249	0.278228
RN5S9	8.13035	7.99687	-0.0238822	0.0329091	0.566446
RNASE10	6.43346	6.34195	-0.0206689	0.0282023	0.552585
RNASE6	7.0961	6.78402	-0.0648847	0.0043302	0.39203
RNF130	8.2577	7.9541	-0.054041	0.0159218	0.497605
RNF138	8.54789	8.30885	-0.0409195	0.0282023	0.552585
RNF160	7.50837	7.6739	0.0314616	0.0014777	0.319015
RNF20	8.90356	9.06784	0.0263769	0.0329091	0.566446
RNF214	7.73928	8.07184	0.0606977	3.20107e-05	0.0678626
RNH1	7.99467	7.92052	-0.0134439	0.0159218	0.497605
RNU6ATAC	6.2681	6.18129	-0.0201196	0.0282023	0.552585
RNY5	7.29092	7.17933	-0.0222508	0.0222085	0.528517
RORC	6.22665	6.31313	0.019899	0.0354977	0.570475
RPA1	9.42642	9.53826	0.0170163	0.0204672	0.516552
RPGR	6.65645	6.71511	0.0126595	0.0122691	0.475077
RPL13	8.60462	8.43915	-0.0280135	0.0043302	0.39203
RPL21	13.6459	13.4834	-0.0172831	0.00397093	0.382653
RPL26L1	8.37838	8.29033	-0.0152411	0.0122691	0.475077
RPL37A	10.3721	10.2773	-0.0132433	0.0146126	0.489256
RPP14	6.50847	6.40594	-0.0229076	0.0329091	0.566446
RPP21	10.4234	10.5408	0.0161576	0.0304915	0.559434
RPS13	14.071	13.9973	-0.0075775	0.0192652	0.516552
RPS24	10.9009	10.8275	-0.0097536	0.0204672	0.516552
RPS6KA6	6.07531	6.18168	0.0250421	0.00391127	0.378337
RPS8	13.7792	13.6762	-0.0108309	0.0152274	0.497605
RRAS2	6.93751	6.80046	-0.0287867	0.00583327	0.428897
RSL24D1	11.8179	11.6785	-0.0171214	0.021699	0.528517
RTKN2	6.8893	7.1056	0.0445977	0.01733	0.503856
RTN1	6.60448	6.33942	-0.0590942	0.000498652	0.230649
RUSC1	8.57925	8.70658	0.0212539	0.0114347	0.473191
RWDD4A	8.18393	8.06393	-0.0213098	0.0204672	0.516552
S100B	5.86118	5.78934	-0.0177911	0.0442965	0.594672
S1PR3	6.14447	6.02311	-0.0287793	0.0146126	0.489256
SAC3D1	8.13695	8.32361	0.0327217	0.0442965	0.594672
SARM1	7.56941	7.69637	0.0239963	0.00317921	0.359463
SARS	8.53478	8.65355	0.0199384	0.0225795	0.534877
SBF1	9.38652	9.51708	0.019928	0.00887844	0.458929
SBSN	5.74912	5.65212	-0.0245479	0.0382532	0.575155
SCARB1	6.46735	6.37152	-0.0215362	0.0159218	0.497605
SCARB2	9.11619	9.02955	-0.0137767	0.0476004	0.602765
SCARNA16	8.01034	7.71305	-0.0545611	0.0122691	0.475077
SCARNA23	6.06458	6.00643	-0.0139003	0.0282023	0.552585
SCD5	5.6771	5.74203	0.0164089	0.00257108	0.349906
SCML1	7.28912	7.07708	-0.0425904	3.20107e-05	0.0678626
SCXA	6.07454	6.18737	0.0265525	0.0146126	0.489256
SCYL3	7.05759	7.17118	0.0230352	0.0240737	0.534877
SDCBP	9.33587	9.08566	-0.0391938	0.00286087	0.349906
SDCCAG3	7.75819	7.84707	0.0164337	0.0282023	0.552585
SDHD	9.68648	9.58136	-0.0157426	0.0436596	0.594672
SEC16A	9.70712	9.80778	0.0148823	0.00853673	0.446861
SELL	11.4366	11.2559	-0.0229769	0.0114301	0.473191
SEMA4F	7.3678	7.47403	0.020651	0.0354977	0.570475
SERINC1	9.09954	8.98436	-0.0183769	0.0406773	0.586295
SERP2	5.66807	5.56895	-0.0254511	0.01733	0.503856
SERPINA1	6.86535	6.51399	-0.0757909	0.0222085	0.528517
SERPINA12	5.6582	5.59381	-0.016511	0.0411835	0.586295
SERPINB6	7.61593	7.82021	0.0381871	0.0442965	0.594672
SERPINF1	6.05406	5.92743	-0.0304966	0.0484399	0.609452
SERTAD2	9.96413	9.75598	-0.0304574	0.0260693	0.543164
SETD3	7.48224	7.5395	0.0109979	0.0476004	0.602765
SETDB1	8.38108	8.4821	0.0172847	0.0476004	0.602765
SETMAR	8.28548	8.16168	-0.0217179	0.0078012	0.44201
SEZ6L	5.67965	5.58869	-0.0232927	0.0411835	0.586295
SF3A3	10.1695	10.2848	0.0162697	0.0208971	0.525494
SFRS17A	10.2632	10.3605	0.0136208	0.0354977	0.570475
SFRS4	10.6712	10.8073	0.0182748	0.00813954	0.446861
SFRS7	8.96746	9.23272	0.0420556	0.000381909	0.204125
SGCE	6.32827	6.43151	0.0233479	0.00966857	0.461014
SGK2	5.85418	5.90874	0.0133839	0.0476004	0.602765
SGSH	9.46419	9.66022	0.0295769	0.00391127	0.378337
SGSM1	6.2455	6.33664	0.0209017	0.0282023	0.552585
SH2D2A	6.87987	7.02796	0.0307255	0.00317921	0.359463
SH3YL1	9.25076	8.98175	-0.0425761	0.0365787	0.575155
SHC3	5.60396	5.68259	0.0201021	0.0382532	0.575155
SHROOM2	5.88108	5.77549	-0.0261378	0.0122691	0.475077
SIAE	6.39453	6.48571	0.020426	0.00936259	0.458929
SIAH1	7.38074	7.26308	-0.0231843	0.00286087	0.349906
SIDT1	7.6737	7.74886	0.0140619	0.0354977	0.570475
SIGMAR1	7.68581	7.79377	0.0201249	0.00707303	0.429446
SIL1	6.68982	6.61242	-0.0167891	0.00642707	0.429446
SIRPA	6.82878	6.36162	-0.102234	0.0354977	0.570475
SLA2	6.94856	7.03076	0.0169674	0.0260693	0.543164
SLAIN1	7.73472	7.79963	0.0120569	0.0159218	0.497605
SLAMF1	8.31806	8.52517	0.0354821	0.0354977	0.570475
SLAMF6	9.24644	9.38602	0.0216157	0.0354977	0.570475
SLC12A1	6.06593	6.1464	0.0190118	0.0188431	0.509424
SLC14A1	6.30175	6.3964	0.0215086	0.00528809	0.408903
SLC15A3	7.51719	7.01503	-0.0997456	0.0112241	0.468869
SLC16A14	5.84237	5.91135	0.0169324	0.0146126	0.489256
SLC17A1	6.00357	6.0769	0.0175149	0.0282023	0.552585
SLC22A3	5.76569	5.83798	0.0179772	0.0411835	0.586295
SLC23A3	5.96923	6.13588	0.0397263	0.0382532	0.575155
SLC25A19	7.24715	7.33239	0.0168713	0.0282023	0.552585
SLC25A28	10.0715	10.1265	0.00785767	0.028307	0.552585
SLC25A31	6.00398	5.91088	-0.0225475	0.0354977	0.570475
SLC25A4	7.10055	7.32504	0.0449071	5.17871e-05	0.0774979
SLC25A6	11.1259	10.9734	-0.0199138	0.0109714	0.468869
SLC26A10	6.11805	6.16139	0.0101835	0.0442965	0.594672
SLC26A11	6.61612	6.68041	0.013951	0.00936259	0.458929
SLC26A6	6.81152	6.86175	0.0105995	0.0282023	0.552585
SLC2A6	6.79386	6.55881	-0.0507965	0.0304798	0.559434
SLC30A7	9.80644	10.0093	0.0295412	0.0260693	0.543164
SLC35A2	6.47403	6.53176	0.0128068	0.0146126	0.489256
SLC35B2	8.35196	8.47729	0.0214874	0.0329091	0.566446
SLC35C1	7.71151	7.94723	0.043438	0.0011733	0.289794
SLC36A4	7.60622	7.49246	-0.021741	0.0272873	0.552585
SLC37A1	7.17264	7.27533	0.0205101	0.0328189	0.566446
SLC38A10	6.48312	6.55144	0.0151236	0.0304798	0.559434
SLC38A11	5.9223	5.85757	-0.0158543	0.0411835	0.586295
SLC43A2	6.17982	5.97384	-0.0489052	0.0304798	0.559434
SLC4A2	6.77394	6.85081	0.0162792	0.0442965	0.594672
SLC4A4	6.09547	6.1476	0.0122858	0.0304798	0.559434
SLC5A3	6.32925	6.42274	0.021154	0.0329091	0.566446
SLC6A12	6.26522	6.18184	-0.0193298	0.0476004	0.602765
SLC7A7	8.04284	7.21397	-0.156913	0.0159218	0.497605
SLC9A3R1	10.2683	10.4387	0.0237453	0.0204672	0.516552
SLC9A3R2	5.43807	5.50571	0.017833	0.0382532	0.575155
SLC9A6	6.78093	6.83776	0.0120407	0.0354977	0.570475
SLFN11	8.24878	8.41182	0.0282379	0.0260693	0.543164
SMAD3	8.56164	8.7351	0.0289357	0.0112241	0.468869
SMAP2	10.9746	10.7415	-0.0309724	0.00117275	0.289794
SMARCD1	7.87335	7.96029	0.0158421	0.0043302	0.39203
SMC2	6.78133	6.86511	0.0177152	0.0159218	0.497605
SMC6	7.21538	7.49438	0.0547347	0.00131735	0.304667
SMCP	5.98895	6.10243	0.0270809	0.00707303	0.429446
SMG7	7.43419	7.28025	-0.0301875	0.00230766	0.335467
SNAI3	6.43974	6.62108	0.0400643	0.0112241	0.468869
SNAPC4	8.48119	8.56269	0.0137968	0.0329091	0.566446
SNHG10	6.13825	6.00237	-0.0322948	0.0354977	0.570475
SNHG4	6.38563	6.3132	-0.016459	0.0354977	0.570475
SNHG8	7.33587	7.19871	-0.0272298	0.0304798	0.559434
SNN	7.18411	6.94862	-0.0480826	0.0112241	0.468869
SNORA36A	5.74508	5.83836	0.0232363	0.0122691	0.475077
SNORA57	7.18357	7.02787	-0.0316138	0.0476004	0.602765
SNORA73B	6.54909	6.67336	0.0271199	0.00391127	0.378337
SNORA77	6.28612	6.46155	0.0397109	0.000820249	0.278228
SNORD110	6.8966	6.72665	-0.0359966	0.0222085	0.528517
SNORD14A	8.54988	8.87585	0.0539815	0.00626371	0.429446
SNORD2	5.89827	5.82701	-0.0175358	0.0282023	0.552585
SNORD95	7.32041	7.15011	-0.0339602	0.0222085	0.528517
SNORD96B	6.32259	6.46431	0.0319814	0.0382532	0.575155
SNTB1	7.53872	7.38914	-0.0289139	0.0354977	0.570475
SNTB2	7.44695	7.67137	0.0428342	0.00064152	0.267546
SOD2	7.22454	7.0436	-0.0365922	0.01733	0.503856
SOHLH2	6.20404	6.14361	-0.0141212	0.0442965	0.594672
SORBS2	6.00838	5.98033	-0.00675202	0.0476004	0.602765
SORCS3	6.23449	6.34995	0.0264747	0.0188431	0.509424
SOS1	6.78352	6.97046	0.0392188	0.00206848	0.335467
SOST	5.90496	5.95962	0.013292	0.0442965	0.594672
SOX15	6.16022	6.23884	0.0182963	0.0476004	0.602765
SOX4	7.35165	7.10384	-0.0494709	0.00684258	0.429446
SP140	7.74042	7.95128	0.038775	0.00707303	0.429446
SPA17	6.68218	6.58546	-0.0210349	0.00528809	0.408903
SPAG11A	5.59361	5.4823	-0.0289974	0.0484399	0.609452
SPATA5L1	7.77474	7.68363	-0.0170074	0.0354977	0.570475
SPATA6	5.84158	5.77076	-0.0175976	0.0329091	0.566446
SPATA8	5.87687	5.78908	-0.0217131	0.0329091	0.566446
SPATS2	6.5754	6.6465	0.0155154	0.00528809	0.408903
SPATS2L	6.91681	7.06731	0.0310541	0.0204672	0.516552
SPEG	6.38561	6.31907	-0.0151132	0.0411835	0.586295
SPG20	6.78877	6.89794	0.0230161	0.0178755	0.509424
SPI1	7.71962	7.13151	-0.114322	0.0159218	0.497605
SPIN4	6.71716	6.86333	0.0310556	0.0379108	0.575155
SPINK2	7.16707	6.97473	-0.0392447	0.00528809	0.408903
SPN	7.28924	7.40043	0.0218418	0.0204672	0.516552
SPNS3	7.41083	7.26525	-0.0286242	0.0329091	0.566446
SPRYD3	7.51316	7.73209	0.0414383	9.54484e-05	0.105574
SR140	8.57541	8.70074	0.0209337	0.0031478	0.359463
SRGAP2	6.02565	6.07206	0.0110708	0.0282023	0.552585
SRGAP2L	6.4888	6.59397	0.023195	0.0222085	0.528517
SRP68	9.06269	9.16267	0.0158289	0.0476004	0.602765
SRP72	8.99683	8.87918	-0.0189905	0.0122691	0.475077
SRRM2	11.635	11.7641	0.0159145	0.00286069	0.349906
SS18L1	6.80794	6.89626	0.0185953	0.00131735	0.304667
SSR2	7.91417	7.86595	-0.00881778	0.0329091	0.566446
ST6GALNAC1	6.26874	6.48017	0.0478546	0.01733	0.503856
ST7OT3	5.88264	5.80857	-0.0182792	0.0159218	0.497605
STAG1	7.65028	7.75268	0.0191819	0.0122691	0.475077
STAM2	6.74423	6.82404	0.0169724	0.0476004	0.602765
STIP1	8.54668	8.74789	0.0335709	0.0442965	0.594672
STK32C	6.14792	6.22125	0.0171056	0.0442965	0.594672
STK36	8.02392	8.20253	0.0317625	0.00117275	0.289794
STON2	5.91758	5.83262	-0.0208637	0.0411835	0.586295
STOX1	6.42324	6.31507	-0.0245031	0.00478812	0.408758
STRN	6.84971	6.78816	-0.0130218	0.0329091	0.566446
STXBP4	6.28199	6.36434	0.0187908	0.0112241	0.468869
SULF2	6.61087	6.24521	-0.08209	0.00936259	0.458929
SULT1B1	7.30078	7.13548	-0.0330413	0.00853673	0.446861
SUMF1	7.41499	7.27465	-0.0275679	0.0112241	0.468869
SUPT16H	9.93552	10.0113	0.0109666	0.0379003	0.575155
SUPT5H	9.06815	9.1625	0.0149328	0.0476004	0.602765
SUSD1	7.5723	7.36328	-0.040383	0.0122691	0.475077
SVIP	6.11597	6.0519	-0.0151935	0.0476004	0.602765
SYF2	8.81793	8.73839	-0.0130726	0.0112241	0.468869
SYK	7.31623	6.80759	-0.103957	0.0484399	0.609452
SYNE2	6.86443	6.93758	0.0152924	0.0282023	0.552585
SYNJ2	7.02046	7.1487	0.0261159	0.0240737	0.534877
SYTL1	8.99185	9.13799	0.0232596	0.0234601	0.534877
SYTL2	7.02112	7.13597	0.0234087	0.00936259	0.458929
TAF6	6.75131	6.7946	0.00922086	0.0411835	0.586295
TANC2	6.67328	6.79881	0.0268859	0.00850544	0.446861
TAPBPL	7.49984	7.40806	-0.017764	0.0467999	0.602765
TARS	8.56357	8.70051	0.0228875	0.0354977	0.570475
TAS2R45	6.15592	6.36948	0.0492029	0.000258208	0.182467
TAS2R9	6.28276	6.19344	-0.0206588	0.01733	0.503856
TATDN2	8.73733	8.8546	0.0192345	0.00230766	0.335467
TBC1D15	9.49194	9.29301	-0.0305558	0.00260048	0.349906
TBC1D24	6.43582	6.50462	0.0153405	0.0304798	0.559434
TBC1D3G	6.73179	6.90748	0.0371684	0.0329091	0.566446
TBCB	9.82237	9.95978	0.0200417	0.00887472	0.458929
TBCD	7.5917	7.7608	0.0317818	0.00777494	0.44201
TBK1	8.15548	8.44147	0.049724	0.00642707	0.429446
TCEAL2	6.31178	6.76189	0.0993807	6.05301e-05	0.0810466
TCEAL3	8.10486	8.26206	0.0277151	0.00642707	0.429446
TCF20	6.82757	6.87027	0.00899554	0.0260693	0.543164
TCF4	6.16166	5.97416	-0.0445851	0.00642707	0.429446
TCFL5	8.26132	8.1337	-0.0224619	0.0133969	0.483428
TCHP	7.38887	7.53077	0.0274426	0.00230766	0.335467
TEAD3	5.60003	5.68542	0.0218336	0.0476004	0.602765
TECPR1	9.59942	9.41393	-0.0281502	0.0328189	0.566446
TEP1	6.04606	5.96172	-0.0202668	0.00853673	0.446861
TESK1	7.63232	7.73062	0.0184638	0.01733	0.503856
TEX264	8.23036	8.31564	0.0148705	0.0262832	0.545832
TFPT	7.75194	7.85171	0.01845	0.0102568	0.461014
TGFBI	8.88632	8.15216	-0.124405	0.0188431	0.509424
TGFBR2	9.90386	9.67377	-0.0339129	8.21722e-05	0.0995457
TGFBR3	9.22953	9.39765	0.0260427	0.0304798	0.559434
TH1L	9.52343	9.41137	-0.0170766	0.0188431	0.509424
THEG	6.18172	6.13497	-0.0109531	0.0442965	0.594672
TIAF1	7.82818	7.88396	0.0102437	0.0476004	0.602765
TIAL1	8.07409	8.13274	0.0104414	0.00853673	0.446861
TIMELESS	7.13969	7.29353	0.0307553	0.000925414	0.283645
TIMM9	9.2945	9.19052	-0.0162307	0.0272873	0.552585
TINF2	9.80923	9.95478	0.0212491	0.0382532	0.575155
TIPRL	7.53955	7.64435	0.0199144	0.00230766	0.335467
TJAP1	8.9211	9.09179	0.0273423	0.000566039	0.248276
TJP3	7.25579	7.45222	0.0385379	0.0185942	0.509424
TKT	9.59476	9.29265	-0.0461576	0.00684258	0.429446
TLR7	6.20759	6.03362	-0.0410096	0.0304798	0.559434
TMC8	7.83542	8.00079	0.0301313	0.0129503	0.483428
TMEM1	7.03864	7.07871	0.00818901	0.0411835	0.586295
TMEM104	5.86942	5.98559	0.028276	0.0260693	0.543164
TMEM116	8.28298	8.43554	0.0263291	0.0260693	0.543164
TMEM14A	7.6742	7.79666	0.0228405	0.0329091	0.566446
TMEM151B	6.18933	6.10535	-0.0197084	0.0382532	0.575155
TMEM16C	5.5107	5.41357	-0.025654	0.0328189	0.566446
TMEM170A	7.26685	7.40289	0.0267583	0.00317921	0.359463
TMEM170B	7.43867	7.18029	-0.0510033	0.0102568	0.461014
TMEM171	5.65087	5.72285	0.0182599	0.0442965	0.594672
TMEM173	10.0489	10.1929	0.0205284	0.0152385	0.497605
TMEM180	6.6362	6.54117	-0.0208086	0.039284	0.586295
TMEM184B	7.31416	7.41446	0.0196504	0.0305006	0.559434
TMEM194	7.71377	7.88335	0.031374	0.0354977	0.570475
TMEM233	5.87893	5.78191	-0.0240081	0.0240737	0.534877
TMEM26	6.03404	5.94924	-0.0204188	0.0222085	0.528517
TMEM41B	9.41951	9.17651	-0.0377064	0.00136744	0.313402
TMEM43	9.83133	10.0254	0.0281988	0.00214031	0.335467
TMEM44	5.61498	5.6967	0.0208467	0.00352851	0.37247
TMEM50B	8.52929	8.66152	0.0221944	0.00583327	0.428897
TMEM63A	8.38368	8.57785	0.0330327	0.0354977	0.570475
TMEM80	7.03419	6.94612	-0.018178	0.0282023	0.552585
TMPRSS11B	6.02719	6.0937	0.0158328	0.0442965	0.594672
TMPRSS9	6.12957	6.05447	-0.0177852	0.0476004	0.602765
TNFRSF1B	9.23396	9.42465	0.0294889	0.0476004	0.602765
TNFRSF21	6.41596	6.26489	-0.0343761	0.0354977	0.570475
TNFRSF4	7.26737	7.49989	0.0454378	0.00286087	0.349906
TNFSF12	7.63259	7.72536	0.017429	0.000725954	0.278206
TNKS2	6.02158	5.90546	-0.0280921	0.01733	0.503856
TNNT3	6.07029	5.95352	-0.0280233	0.0354977	0.570475
TNP1	6.14438	6.22006	0.0176601	0.0282023	0.552585
TNR	6.0224	6.09374	0.01699	0.0476004	0.602765
TNS3	6.48351	6.2219	-0.0594198	0.0354977	0.570475
TNXA	6.27612	6.35909	0.0189477	0.00707303	0.429446
TOP1	6.5288	6.57213	0.0095436	0.0442965	0.594672
TOX2	6.5173	6.41263	-0.0233578	0.0112241	0.468869
TP53BP1	7.62363	7.85809	0.0437017	0.00117275	0.289794
TP53I13	9.08983	9.37801	0.0450284	9.57847e-06	0.0487353
TPD52	6.23186	6.30839	0.0176091	0.0442965	0.594672
TPD52L2	8.44036	8.35027	-0.0154813	0.0282023	0.552585
TPK1	7.68397	7.57867	-0.0199058	0.0222085	0.528517
TRIB2	9.55278	9.72021	0.0250674	0.00853673	0.446861
TRIM2	6.14895	6.39886	0.0574731	0.00206848	0.335467
TRIM35	6.47953	6.53912	0.0132084	0.0329091	0.566446
TRIM46	6.75781	6.957	0.0419112	0.000337652	0.195224
TRIM5	7.27109	7.40423	0.0261775	0.0133969	0.483428
TRIM52	8.60677	8.77133	0.0273231	0.0159218	0.497605
TRIM68	7.66483	7.8024	0.0256636	0.0225795	0.534877
TRIP13	6.40703	6.3143	-0.0210329	0.0112241	0.468869
TRPM4	5.63603	5.54046	-0.0246737	0.0240737	0.534877
TRPV2	8.65409	8.80686	0.0252443	0.0442965	0.594672
TRQ1	6.2882	6.1805	-0.0249234	0.0240737	0.534877
TRRAP	10.096	10.2562	0.0227156	0.00850544	0.446861
TSC22D4	8.11778	8.31891	0.0353108	3.7662e-05	0.0684372
TSGA14	7.63625	7.52915	-0.0203761	0.0260693	0.543164
TSHB	5.62635	5.71009	0.021316	0.0188431	0.509424
TSPAN14	8.78565	8.65364	-0.0218421	0.00887844	0.458929
TSPAN18	6.86982	6.97928	0.0228064	0.00642707	0.429446
TSPAN2	6.28837	6.37887	0.0206152	0.0204672	0.516552
TSPAN32	8.52897	8.69873	0.0284322	0.0204672	0.516552
TSPAN5	7.79014	7.94624	0.0286228	0.0476004	0.602765
TTC16	6.62285	6.82241	0.0428297	0.00853673	0.446861
TTTY16	6.07239	5.98272	-0.0214636	0.00206848	0.335467
TTTY5	5.92358	5.86214	-0.0150408	0.0240737	0.534877
TUBA4A	9.74256	9.53438	-0.0311609	0.00853673	0.446861
TUBD1	7.66874	7.88649	0.0403935	0.00317921	0.359463
TUFT1	6.75326	6.89489	0.0299432	0.00165527	0.319015
TUSC4	9.54343	9.74747	0.0305207	0.000258208	0.182467
TXLNA	9.14061	9.28509	0.0226254	0.0282023	0.552585
TYRO3	5.81482	5.91348	0.0242736	0.00853673	0.446861
TYROBP	9.70082	8.68581	-0.159447	0.0282023	0.552585
UBAC1	9.74441	9.59937	-0.021636	0.00936259	0.458929
UBAP2L	9.53217	9.75135	0.0327981	0.00230766	0.335467
UBE2D4	7.43985	7.54433	0.0201194	0.0379108	0.575155
UBE2E2	7.30526	7.03649	-0.0540816	3.7662e-05	0.0684372
UBE2J1	9.11115	8.97818	-0.0212099	0.0209041	0.525494
UBE2M	9.44072	9.53991	0.0150795	0.0133969	0.483428
UBE3A	8.25236	8.17541	-0.0135155	0.0442965	0.594672
UBE3C	8.66576	8.82802	0.0267623	0.00317921	0.359463
UBIAD1	8.66354	8.75645	0.0153891	0.0467878	0.602765
UBL3	9.74913	9.80874	0.0087942	0.0476004	0.602765
UBXN6	8.16523	8.03558	-0.0230904	0.0114392	0.473191
UCKL1	10.0588	10.1692	0.0157425	0.0222085	0.528517
UGDH	7.52152	7.63711	0.0220032	0.0340336	0.570475
UMODL1	6.01516	5.97531	-0.00959024	0.0282023	0.552585
UNC13D	7.62866	7.726	0.0182915	0.0476004	0.602765
UNQ9438	5.64498	5.72636	0.020651	0.0222085	0.528517
UPF3B	8.10591	8.18164	0.013416	0.0354977	0.570475
UPRT	7.98158	8.08059	0.0177862	0.0204672	0.516552
UQCRHL	12.1437	12.062	-0.00973467	0.0451479	0.602765
USP5	9.60829	9.74071	0.0197473	0.0105208	0.468869
VAMP4	7.73468	7.83024	0.0177158	0.0411835	0.586295
VARS	6.9014	6.8618	-0.00830262	0.0204672	0.516552
VCAN	8.4848	7.39981	-0.197393	0.00777494	0.44201
VCY1B	5.52334	5.58858	0.0169395	0.0282023	0.552585
VKORC1	8.5178	8.62455	0.0179678	0.0442965	0.594672
VNN2	7.55586	7.28409	-0.0528463	0.0043302	0.39203
VPS16	7.30772	7.37685	0.0135834	0.0112241	0.468869
VPS24	7.19372	7.07538	-0.0239294	0.00317921	0.359463
VPS45	8.10551	8.23948	0.0236507	0.0354977	0.570475
VRK1	8.31122	8.21545	-0.01672	0.0112241	0.468869
VRK3	7.58651	7.72796	0.0266515	0.0411835	0.586295
VSIG4	6.18366	6.09211	-0.0215201	0.0382532	0.575155
VTN	5.46976	5.37593	-0.0249632	0.00777494	0.44201
VWC2	5.8388	5.96566	0.0310096	0.00936259	0.458929
WDR12	7.61256	7.50263	-0.0209858	0.0411835	0.586295
WDR18	9.12426	9.25068	0.0198523	0.0328189	0.566446
WDR19	8.04566	8.12936	0.0149315	0.0484399	0.609452
WDR45L	7.90499	7.7858	-0.0219198	0.0411835	0.586295
WDR48	8.69494	8.55993	-0.022577	0.0476004	0.602765
WDR54	9.35806	9.51665	0.0242449	0.00528809	0.408903
WDR63	5.80948	5.9041	0.0233092	0.0411835	0.586295
WDR76	6.44736	6.36798	-0.0178716	0.0382532	0.575155
WDR86	6.24071	6.59135	0.0788635	0.000147854	0.14467
WNK1	8.56229	8.64841	0.0144388	0.0476004	0.602765
WNT10A	6.42813	6.60152	0.0383993	0.00257108	0.349906
WRN	6.9447	6.87457	-0.014641	0.0240737	0.534877
XPNPEP1	9.57379	9.73184	0.0236222	0.00853673	0.446861
XPO1	10.0228	10.1405	0.0168415	0.0234601	0.534877
XPO7	7.84397	7.96849	0.0227235	0.0282023	0.552585
XPR1	7.65629	7.74067	0.0158124	0.0304798	0.559434
YAF2	6.70084	6.63615	-0.0139957	0.0222085	0.528517
YARS	9.37785	9.24301	-0.0208937	0.0304798	0.559434
YDD19	6.09922	6.01534	-0.0199779	0.00528809	0.408903
YDJC	7.75045	7.63588	-0.0214846	0.0109671	0.468869
YEATS2	8.38478	8.48308	0.016815	0.0272873	0.552585
YPEL2	8.82144	8.52257	-0.0497254	0.0133969	0.483428
ZBP1	8.46423	8.73375	0.0452224	0.00500219	0.408903
ZBTB7B	6.98035	7.04739	0.0137887	0.0283243	0.552585
ZC3H14	6.46427	6.5133	0.0109026	0.0476004	0.602765
ZC3H18	7.28847	7.3917	0.0202902	0.0122691	0.475077
ZCCHC12	5.75015	5.62189	-0.0325441	0.0260693	0.543164
ZDHHC11	6.36016	6.45014	0.0202681	0.0260693	0.543164
ZDHHC16	7.13878	7.25393	0.0230849	0.0122691	0.475077
ZDHHC18	7.87858	8.00494	0.0229552	0.0122691	0.475077
ZDHHC5	7.90258	8.01249	0.0199272	0.0159218	0.497605
ZDHHC6	9.49333	9.54141	0.00728834	0.0240737	0.534877
ZFP42	6.23467	6.32643	0.0210799	0.0442965	0.594672
ZFYVE28	6.03575	6.17422	0.0327247	0.0171813	0.503856
ZIC5	6.16733	6.0652	-0.0240907	0.0304798	0.559434
ZMIZ2	6.98065	7.10027	0.0245138	0.0146126	0.489256
ZNF137	6.87001	7.0033	0.0277236	0.00853673	0.446861
ZNF167	6.27982	6.3238	0.0100694	0.00853673	0.446861
ZNF22	9.59826	9.48298	-0.0174326	0.0382532	0.575155
ZNF271	7.63477	7.70395	0.0130146	0.0329091	0.566446
ZNF281	9.22032	9.0297	-0.0301393	0.0253112	0.543164
ZNF319	8.4519	8.58697	0.0228747	0.0260693	0.543164
ZNF365	6.23574	6.33046	0.0217502	0.0122691	0.475077
ZNF385A	6.53219	6.38709	-0.0324078	0.0304798	0.559434
ZNF391	5.4884	5.57734	0.0231926	0.0133969	0.483428
[truncated: 23 more rows]
