# Supplementary material for: DNA methylation regulatory patterns and underlying pathways behind the co-pathogenesis of allergic rhinitis and chronic spontaneous urticaria
Source: Front Immunol. 2023 Jan 11;13:1053558. doi: 10.3389/fimmu.2022.1053558 (PMC9875140; doi:10.3389/fimmu.2022.1053558)
Supplement: Supplementary file 1 [file DataSheet_1.zip › Supplementary Table 3.xlsx]

## Sheet: immune
Supplementary Table 3. Markers for 24 types of T cells in CSU patients.
CD8+_T_cells	na	CD8A
Tfh	na	PDCD1	CXCL13	CXCR5
Th1_cells	na	IFNG	TBX21	CTLA4	STAT4	CD38	IL12RB2	LTA	CSF2
Th2_cells	na	PMCH	LAIR2	SMAD2	CXCR6	GATA3	IL26
TIL	na	ITM2C	CD38	THEMIS2	GLYR1	ICOS	F5	TIGIT	KLRD1	IRF4	PRKCQ	FCRL5	SIRPG	LPXN	IL2RG	CCL5	LCK	TRAF3IP3	CD86	MAL	LILRB1	DOK2	CD6	PAG1	LAX1	PLEK	PIK3CD	SLAMF1	XCL1	GPR171	XCL2	TBX21	CD2	CD53	KLHL6	SLAMF6	CD40	SIT1	TNFRSF4	CD79A	CD247	LCP2	CD3D	CD27	SH2D1A	FYB	ARHGAP30	ACAP1	CST7
Treg	na	IL12RB2	TMPRSS6	CTSC	LAPTM4B	TFRC	RNF145	NETO2	ADAT2	CHST2	CTLA4	NFE2L3	LIMA1	IL1R2	ICOS	HSDL2	HTATIP2	FKBP1A	TIGIT	CCR8	LTA	SLC35F2	IL21R	AHCYL1	SOCS2	ETV7	BCL2L1	RRAGB	ACSL4	CHRNA6	BATF	LAX1	ADPRH	TNFRSF4	ANKRD10	CD274	CASP1	LY75	NPTN	SSTR3	GRSF1	CSF2RB	TMEM184C	NDFIP2	ZBTB38	ERI1	TRAF3	NAB1	HS3ST3B1
Activated_CD4+_T_cell	na	CCR7	CD154	CD3E	CD4	CD69	ICOS	SELL	SOCS3
Tcm_like_cell	na	CCR7	CD274	CD28	CD3E	CD40LG	SELL	TCF7
CD4+_cytotoxic_T1_cell	na	CCL3	CCL4	CD27	CD28	CD3E	CD4	GZMB	NKG7	PRF1
CD4+_cytotoxic_T2_cell	na	CCL5	CD27	CD28	CD3E	CD4	GZMB	NKG7
CD4+_T_cell	na	CD4	CD3D	IL7R	CD3	LTB	CCR7	CD3E	Foxp3	S100A4	SELL	ACTB	ACTG1	CD127	CD154	CD27	CD28	CD3G	CD44	CD45	CTLA4	GLUT1	IL12RB1	IL2RA	IL4R	MYO1G	PFN1	RORA	S100A10	S100A11	STAT4	STAT6	TCF7	TNFAIP3	TUBB
CD4+_T_helper_cell	na	CD3	CD4	CD45
CD4+CD25+_regulatory_T_cell	na	CD25	CD3	CD4	CD45
CD4-CD28+_T_cell	na	BCL2	CD18	CD25	CD30	CD45RA	CD57	CD95	Perforin
CD4-CD28-_T_cell	na	BCL2	CD18	CD25	CD30	CD45RA	CD57	CD95	Perforin
Central_memory_CD4+_T_cell	na	CCR7	CD3	CD4	CD45RO	CD69
Cytotoxic_CD4+_T_cell	na	CD57
Cytotoxic_CD4+_T2_cell	na	GZMB	NKG7	PRF1
Effector_CD4+_T_cell	na	CD3D	CD3E	CD4	CD62L	GNLY	GZMB	PRDM1	PRF1
Effector_memory_CD4+_T_cell	na	CD3	CD4	CD45RO	GPR183	GZMA	S100A4
Exhausted_CD4+_T_cell	na	CD279	CD3D	CD3E	CD4	LAG3	PDCD1	TIGIT	TIM3
Memory_CD4+_T_cell	na	CD3D	S100A4	AQP3	CCR6	CCR7	CD161	CD26	CD27
Naive_CD4+_T_cell	na	CCR7	CD4	SELL	TCF7	CD3D	CD3E	CD45RA	ABLIM1	ACTN1	C1orf162	C6orf48	CD197	CD27	CD28	CD3	CD55	CD62L	EEF1B2	EIF3L	FAM117B	FHIT	GIMAP5	GIMAP8	GPR183	IL7R	LDLRAP1	LEF1	LRRC75A-AS1	LRRN3	MAL	MYC	NELL2	NOSIP	PRKCA	RPS5	RSL1D1	SATB1	SERINC5	SLC40A1	SVIL	TESPA1	TMEM204	TRABD2A	TSHZ2	TXK
Proliferative_CD4+_T_cell	na	CD3D	CD3E	CD4	MK167	TYMS
Regulatory_CD4+_T_cell	na	CD3D	CD3E	CD4	FOXP3
[truncated: 72 more columns]
