# Supplementary material for: DNA methylation regulatory patterns and underlying pathways behind the co-pathogenesis of allergic rhinitis and chronic spontaneous urticaria
Source: Front Immunol. 2023 Jan 11;13:1053558. doi: 10.3389/fimmu.2022.1053558 (PMC9875140; doi:10.3389/fimmu.2022.1053558)
Supplement: Supplementary file 1 [file DataSheet_1.zip › Supplementary Table 4.xlsx]

## Sheet: Supplementary Table 3
Supplementary Table 4. 6735 genes in the pink module in WGCNA.
A2LD1
AACS
AAMP
AARS
AARS2
AASDH
AASDHPPT
ABCA11P
ABCA13
ABCA3
ABCA6
ABCB1
ABCB10
ABCB6
ABCB7
ABCB8
ABCB9
ABCC1
ABCC5
ABCD3
ABCE1
ABCF1
ABCF2
ABCF3
ABCG2
ABHD1
ABHD11-AS1
ABHD12
ABHD14A
ABHD14B
ABHD15
ABHD6
ABI2
ABL1
ABLIM1
ABLIM2
ABRA
ABT1
ACAA1
ACAA2
ACACA
ACAD9
ACADS
ACAT1
ACAT2
ACBD6
ACCN1
ACD
ACER3
ACN9
ACO1
ACO2
ACOT1
ACOT4
ACOT7
ACP5
ACP6
ACR
ACSF2
ACSL5
ACSL6
ACSS1
ACTB
ACTBL2
ACTG1
ACTL6A
ACTR1B
ACTR2
ACTR6
ACVR2A
ACY1
ACYP1
ACYP2
ADAL
ADAM15
ADAM17
ADAM20
ADAM22
ADAM23
ADAMTS10
ADAMTS13
ADAMTS4
ADAMTSL4
ADARB1
ADARB2
ADAT3
ADC
ADCY3
ADCY4
ADCY6
ADCY8
ADCY9
ADD1
ADH5
ADM2
ADO
ADPRH
ADRA2A
ADRA2C
ADRB1
ADRBK2
ADSL
AEBP1
AEBP2
AEN
AES
AGA
AGAP1
AGBL5
AGFG2
AGK
AGL
AGPAT4
AGPAT5
AGPHD1
AGPS
AGSK1
AGXT2
AHNAK
AHSA1
AHSA2
AIFM1
AIFM2
AIFM3
AIMP1
AIMP2
AIP
AK3
AKAP1
AKAP11
AKAP3
AKAP6
AKAP7
AKIP1
AKR1A1
AKR1B1
AKR1C3
AKR7A2
AKR7A3
AKT3
ALDH18A1
ALDH1B1
ALDH3A2
ALDH3B1
ALDH3B2
ALDH6A1
ALDOC
ALG10
ALG11
ALG14
ALG1L
ALG2
ALG3
ALG5
ALG6
ALG8
ALKBH2
ALKBH3
ALKBH4
ALKBH6
ALKBH7
ALKBH8
ALMS1
ALPI
ALPK1
ALPP
ALS2CR12
AMDHD1
AMFR
AMIGO1
AMIGO2
AMIGO3
AMOTL1
AMOTL2
AMPD3
AMZ2P1
ANAPC1
ANAPC10
ANAPC11
ANAPC16
ANAPC2
ANAPC4
ANGEL1
ANGPTL6
ANKAR
ANKMY1
ANKMY2
ANKRD16
ANKRD18A
ANKRD20A4
ANKRD27
ANKRD34A
ANKRD35
ANKRD36BP1
ANKRD36BP2
ANKRD39
ANKRD40
ANKRD5
ANKRD52
ANKRD53
ANKRD7
ANKS3
ANKS6
ANLN
ANO2
ANO3
ANXA1
ANXA2P1
ANXA6
AP1B1
AP1M2
AP2A2
AP4B1
AP4E1
AP4M1
APBA2
APBB1
APC2
APCDD1
APCS
APEX1
API5
APITD1
APLF
APOA1BP
APOA5
APOBEC3D
APOBEC3F
APOBEC3G
APOBEC3H
APOL1
APOOL
APPBP2
APPL1
APRT
AQP11
AQP2
AQP3
AQPEP
AR
ARAP2
ARF1
ARF6
ARFGEF2
ARG1
ARHGAP10
ARHGAP20
ARHGAP22
ARHGAP26
ARHGAP31
ARHGAP35
ARHGAP42
ARHGAP5
ARHGDIA
ARHGEF10L
ARHGEF19
ARHGEF3
ARHGEF4
ARHGEF5
ARHGEF6
ARHGEF9
ARID5B
ARL1
ARL17A
ARL17B
ARL2
ARL2BP
ARL2BPP2
ARL4C
ARL4D
ARL6IP1
ARL6IP4
ARL6IP5
ARMC1
ARMCX3
ARMCX5
ARMCX6
ARMS2
ARPC5
ARPC5L
ARPM1
ARRDC4
ARRDC5
ARSD-AS1
ARSK
ARV1
ARX
ASB1
ASB16
ASB2
ASB9
ASCC1
ASCC3
ASF1A
ASMTL-AS1
ASNS
ASPM
ASRGL1
ATAD1
ATAD2
ATF4
ATF5
ATF7IP2
ATG10
ATG14
ATG5
ATG9A
ATG9B
ATIC
ATM
ATN1
ATOX1
ATP13A1
ATP1A1
ATP1B1
ATP1B2
ATP1B3
ATP2B3
ATP4A
ATP5A1
ATP5B
ATP5C1
ATP5D
ATP5F1
ATP5G1
ATP5G2
ATP5G3
ATP5H
ATP5I
ATP5J
ATP5J2
ATP5L
ATP5O
ATP6V0E2
ATP6V1C2
ATP6V1E2
ATP6V1G1
ATP7A
ATP8A2
ATP8B2
ATP9A
ATPAF1
ATPAF1-AS1
ATPIF1
ATR
ATRIP
ATRN
AUP1
AURKA
AURKB
AUTS2
AVEN
AVP
AVPI1
AWAT2
AXIN2
AZI1
B3GALT2
B3GALT6
B3GALTL
B3GAT3
B3GNT1
B3GNT3
B7H6
B9D1
BAG3
BAG5
BAHD1
BAI2
BANF1
BARD1
BARHL1
BATF
BAZ1B
BAZ2A
BBS12
BBS2
BBS4
BBS7
BBS9
BBX
BCAR3
BCAS2
BCAT2
BCDIN3D
BCKDHB
BCL11B
BCL2
BCL2L11
BCL2L12
BCL7C
BCL9L
BCO2
BCR
BCS1L
BDH1
BDH2
BDNF-AS1
BDP1
BEND5
BEST4
BET1
BET3L
BEX4
BEX5
BFSP2
BHLHE22
BHLHE41
BICD1
BIN1
BIN2
BIRC2
BIRC3
BIRC5
BIVM
BLM
BLMH
BLOC1S1
BMI1
BMP2K
BMPR1A
BMPR2
BMS1
BNC1
BNIP1
BNIP3
BNIP3L
BOD1
BOK
BOK-AS1
BOLA2B
BOLA3
BOP1
BORA
BPHL
BPI
BPIFA1
BPIFA4P
BPNT1
BRAF
BRAP
BRD2
BRD4
BRD7P3
BREA2
BRIP1
BRIX1
BRP44L
BRPF1
BRSK1
BSPRY
BTBD17
BTBD6
BTG3
BTN2A1
BTN2A3P
BTNL3
BTNL8
BTNL9
BTRC
BUB1
BUB1B
BUB3
BUTR1
BVES
BYSL
BZW2
C10orf111
C10orf125
C10orf2
C10orf32
C10orf35
C10orf58
C10orf88
C11orf1
C11orf10
C11orf2
C11orf24
C11orf31
C11orf35
C11orf45
C11orf46
C11orf49
C11orf53
C11orf57
C11orf58
C11orf61
C11orf63
C11orf67
C11orf73
C11orf80
C11orf83
C11orf91
C11orf96
C12orf11
C12orf23
C12orf24
C12orf29
C12orf32
C12orf4
C12orf42
C12orf44
C12orf45
C12orf47
C12orf51
C12orf52
C12orf53
C12orf57
C12orf59
C12orf62
C12orf65
C12orf66
C12orf73
C13orf26
C13orf27
C14orf1
C14orf119
C14orf126
C14orf132
C14orf142
C14orf149
C14orf166
C14orf167
C14orf169
C14orf2
C14orf21
C14orf33
C14orf41
C14orf64
C14orf79
C14orf80
C14orf81
C15orf32
C15orf40
C15orf44
C15orf50
C15orf58
C15orf61
C15orf63
C16orf45
C16orf53
C16orf58
C16orf73
C16orf79
C16orf80
C16orf82
C16orf87
C16orf88
C16orf91
C16orf95
C17orf101
C17orf102
C17orf105
C17orf110
C17orf28
C17orf46
C17orf48
C17orf49
C17orf50
C17orf59
C17orf61
C17orf64
C17orf72
C17orf75
C17orf76
C17orf79
C17orf81
C17orf89
C17orf90
C17orf96
C18orf18
C18orf19
C18orf42
C18orf55
C19orf10
C19orf2
C19orf24
C19orf26
C19orf29
C19orf45
C19orf47
C19orf48
C19orf51
C19orf52
C19orf53
C19orf57
C19orf60
C19orf68
C19orf70
C19orf81
C1orf109
C1orf140
C1orf162
C1orf168
C1orf174
C1orf183
C1orf187
C1orf21
C1orf212
C1orf213
C1orf216
C1orf227
C1orf228
C1orf31
C1orf35
C1orf53
C1orf54
C1orf63
C1orf70
C1orf88
C1orf93
C1QA
C1QBP
C1QTNF3
C1QTNF4
C20orf103
C20orf123
C20orf132
C20orf134
C20orf144
C20orf27
C20orf29
C20orf46
C20orf7
C21orf104
C21orf119
C21orf2
C21orf33
C21orf49
C21orf59
C21orf63
C21orf81
C21orf88
C22orf28
C22orf29
C22orf32
C22orf40
C22orf46
C2CD4D
C2orf15
C2orf28
C2orf3
C2orf43
C2orf44
C2orf47
C2orf54
C2orf63
C2orf74
C2orf82
C2orf84
C3AR1
C3orf18
C3orf22
C3orf26
C3orf37
C3orf38
C3orf39
C3orf49
C3orf51
C3orf54
C3orf64
C3orf65
C3orf71
C3orf75
C3orf78
C3P1
C4A
C4orf3
C4orf33
C4orf40
C4orf41
C4orf42
C4orf50
C4orf52
C5orf20
C5orf25
C5orf27
C5orf28
C5orf30
C5orf39
C5orf42
C5orf45
C5orf50
C6orf108
C6orf115
C6orf125
C6orf130
C6orf174
C6orf186
C6orf191
C6orf201
C6orf203
C6orf222
C6orf226
C6orf48
C6orf94
C7
C7orf36
C7orf42
C7orf43
C7orf45
C7orf46
C7orf50
C7orf53
C7orf55
C7orf58
C7orf59
C7orf61
C8orf29
C8orf33
C8orf38
C8orf40
C8orf46
C8orf47
C8orf51
C8orf55
C8orf59
C8orf66
C8orf73
C8orf74
C8orf80
C8orf82
C9orf103
C9orf114
C9orf125
C9orf128
C9orf133
C9orf139
C9orf147
C9orf150
C9orf174
C9orf21
C9orf23
C9orf24
C9orf46
C9orf5
C9orf7
C9orf72
C9orf82
C9orf86
C9orf9
CA11
CA13
CA5B
CA6
CABIN1
CABLES1
CABP7
CACHD1
CACNG3
CACNG6
CAD
CADM1
CALCOCO2
CALHM2
CALM1
CALML3
CALML4
CALR
CAMK1
CAMK1D
CAMK2D
CAMK2N1
CAMK4
CAMP
CAPNS1
CAPNS2
CAPRIN1
CAPSL
CAPZA2
CARD16
CARD17
CARKD
CARNS1
CARTPT
CASC3
CASD1
CASP1
CASP14
CASP5
CASP6
CAST
CAT
CBFA2T3
CBFB
CBLB
CBR1
CBR3
CC2D1A
CCBP2
CCDC102A
CCDC103
CCDC107
CCDC109B
CCDC115
CCDC116
CCDC12
CCDC120
CCDC13
CCDC136
CCDC138
CCDC14
CCDC152
CCDC166
CCDC167
CCDC22
CCDC25
CCDC28B
CCDC30
CCDC34
CCDC37
CCDC42
CCDC50
CCDC51
CCDC56
CCDC58
CCDC59
CCDC6
CCDC63
CCDC65
CCDC66
CCDC71
CCDC75
CCDC79
CCDC85B
CCDC90B
CCDC99
CCL13
CCL28
CCNA2
CCNB1
CCNB1IP1
CCNB2
CCND2
CCND3
CCNDBP1
CCNE1
CCNG1
CCNI2
CCR1
CCR10
CCR4
CCR9
CCS
CCT2
CCT3
CCT4
CCT5
CCT6A
CCT6B
CCT7
CCT8
CD101
CD109
CD177
CD2
CD244
CD248
CD27
CD274
CD28
CD300LB
CD300LD
CD320
CD38
CD3D
CD3E
CD3EAP
CD3G
CD4
CD40
CD40LG
CD47
CD48
CD5
CD52
CD6
CD69
CD74
CD83
CD8A
CD8B
CD96
CDC14A
CDC23
CDC25A
CDC25B
CDC26
CDC27
CDC37
CDC42BPB
CDC42EP2
CDCA2
CDCA3
CDCA4
CDH2
CDH5
CDH8
CDK1
CDK10
CDK11A
CDK16
CDK2AP2
CDK4
CDK5RAP1
CDK5RAP2
CDK6
CDKL1
CDKN2AIP
CDKN2AIPNL
CDKN2D
CDNF
CDON
CDR2
CDT1
CEACAM1
CEBPD
CEBPE
CEBPG
CEBPZ
CECR1
CECR5
CELF6
CELSR2
CEND1
CENPA
CENPB
CENPC1
CENPE
CENPF
CENPH
CENPJ
CENPM
CENPO
CENPQ
CENPV
CENPW
CEP128
CEP250
CEP290
CEP55
CEP57
CEP57L1
CEP68
CEP72
CEP76
CEP78
CEP85
CEP95
CERK
CERS1
CERS6
CETN3
CETN4P
CFB
CFH
CFHR3
CFL2
CGN
CHAF1B
CHCHD10
CHCHD3
CHCHD4
CHCHD6
CHCHD8
CHD3
CHD6
CHD9
CHEK1
CHI3L2
CHIT1
CHMP4A
CHN1
CHPF
CHRNA5
CHRNA7
CHRNB1
CHRND
CHST11
CHST13
CHST14
CHST7
CHST8
CHST9
CHTF8
CIAPIN1
CIB1
CIB2
CIDEC
CIDECP
CILP2
CIR1
CIRH1A
CITED2
CKAP2
CKAP2L
CKAP5
CKB
CKM
CKS1B
CKS2
CLASP2
CLASRP
CLC
CLCN2
CLDN1
CLDN11
CLDN15
CLDN2
CLDN23
CLDND1
CLEC10A
CLEC12A
CLEC18B
CLEC1A
CLEC2D
CLEC4A
CLEC7A
CLEC9A
CLIC5
CLIC6
CLIP3
CLIP4
CLK2
CLNS1A
CLOCK
CLPTM1L
CLSTN1
CLSTN3
CLTA
CLVS2
CLYBL
CMBL
CMIP
CMKLR1
CMPK1
CNDP2
CNN1
CNN3
CNNM3
CNP
CNPY2
CNPY4
CNTROB
COBL
COBRA1
COCH
COG1
COG2
COG5
COL24A1
COL4A4
COL6A2
COL6A6
COLQ
COMMD1
COMMD10
COMMD3
COMMD4
COMT
COMTD1
COPG2
COPS4
COPS6
COPZ2
COQ10A
COQ3
COQ4
COQ6
CORO2A
CORO2B
COX1
COX10
COX11
COX16
COX17
COX18
COX19
COX4I1
COX5A
COX6A2
COX6C
COX7A2
COX7C
COX8A
CPLX1
CPNE1
CPNE7
CPNE8
CPNE9
CPOX
CPS1
CPSF4
CPT1B
CPVL
CRABP2
CRBN
CREB3L4
CREBL2
CREG1
CRELD1
CRELD2
CRH
CRIP1
CRIP2
CRIPT
CRISP2
CRKL
CRLS1
CRTAM
CRY2
CRYAB
CRYBA1
CRYBB2
CRYZ
CS
CSE1L
CSF1R
CSF2
CSN2
CSNK1E
CSNK2A2
CSPP1
CSRP1
CSRP2BP
CSTF1
CSTF2
CSTF3
CTAGE11P
CTAGE7P
CTBP2
CTLA4
CTNNA1
CTNNBL1
CTPS
CTRC
CTSB
CTSC
CTSF
CTSH
CTSK
CTSL1
CTSL1P2
CTSO
CTTNBP2NL
CTXN3
CUL1
CUL5
CUL7
CUL9
CUTA
CUX2
CUZD1
CWC15
CWC27
CXCL10
CXCL9
CXCR6
CXCR7
CXorf21
CXorf26
CXorf40B
CXorf57
CXorf58
CXXC5
CYB561
CYB561D2
CYB5B
CYBASC3
CYBRD1
CYC1
CYCS
CYFIP1
CYFIP2
CYP20A1
CYP21A2
CYP2J2
CYP2U1
CYP4V2
CYP4X1
CYSLTR1
CYSLTR2
CYTH3
D4S234E
DAAM1
DACT3
DAD1
DAK
DALRD3
DAND5
DAP3
DAPP1
DARS
DARS2
DAXX
DBF4B
DBI
DBIL5P
DBN1
DBNDD1
DBNDD2
DBP
DBR1
DCAF13
DCAF16
DCAF17
DCAF4
DCAF4L2
DCAF7
DCAKD
DCD
DCDC5
DCK
DCLRE1A
DCPS
DCTD
DCTN3
DCTPP1
DCUN1D4
DCUN1D5
DCXR
DDHD2
DDIT4
DDOST
DDX1
DDX19A
DDX19B
DDX21
DDX23
DDX24
DDX27
DDX28
DDX31
DDX39A
DDX4
DDX46
DDX47
DDX5
DDX51
DDX52
DDX54
DDX55
DEAF1
DEFB113
DEFB116
DEFB127
DEM1
DENND2D
DENND4A
DENND4C
DEPDC7
DET1
DEXI
DFNA5
DFNB59
DGCR10
DGCR6L
DGKA
DGKH
DHCR24
DHCR7
DHFRL1
DHODH
DHPS
DHRS3
DHRS4
DHRS4L1
DHRS4L2
DHRS7B
DHRS9
DHX29
DHX30
DHX35
DHX36
DHX37
DHX38
DHX40
DHX57
DIEXF
DIMT1
DIS3
DIS3L
DKC1
DKFZP434F142
DKFZP434K028
DKFZp686F0839
DKFZP686I15217
DKFZP761C1711
DKFZp761E198
DKK1
DKK3
DLAT
DLEC1
DLEU1
DLG3
DLG5
DLGAP5
DLK1
DLK2
DLL1
DLL3
DLX5
DMRT3
DMRTC1
DNAAF2
DNAH11
DNAH14
DNAI2
DNAJA1
DNAJA3
DNAJB11
DNAJB13
DNAJB9
DNAJC10
DNAJC11
DNAJC15
DNAJC19
DNAJC2
DNAJC21
DNAJC25
DNAJC5B
DNAJC8
DNAJC9
DNAL1
DNASE1L3
DNLZ
DNM1L
DNMT1
DNMT3B
DNPEP
DNTTIP2
DOC2GP
DOCK1
DOCK10
DOCK4
DOHH
DOK2
DOK3
DOK7
DOLK
DOLPP1
DOPEY2
DPAGT1
DPEP3
DPF1
DPH2
DPH5
DPP3
DPP4
DPP7
DPP9
DPY19L2
DPY30
DPYSL2
DQX1
DRAM1
DRD3
DRG1
DROSHA
DSC1
DSC2
DSE
DSG1
DSTN
DTD1
DTL
DTNB
DTNBP1
DTX1
DTX3
DTYMK
DUS3L
DUS4L
DUSP12
DUSP14
DUSP19
DUSP2
DUSP23
DUSP28
DUSP5
DUSP7
DUT
DVL1
DVL2
DYNC1H1
DYNC1I1
DYNC1I2
DYNLT1
DYRK2
DYRK4
DZANK1
E2F5
E2F6
E2F7
E2F8
EAF2
EARS2
EBAG9
EBNA1BP2
EBP
ECH1
ECHS1
ECI1
ECI2
EDC3
EDDM3B
EDF1
EDIL3
EDN1
EEA1
EED
EEF1A1
EEF1A2
EEF1B2
EEF1D
EEF1E1
EEF2
EEF2K
EEFSEC
EFCAB3
EFHA2
EFTUD1
EFTUD2
EGFL6
EGLN1
EHHADH
EHMT1
EHMT2
EI24
EID1
EID2
EID2B
EIF2AK3
EIF2AK4
EIF2B1
EIF2B2
EIF2B3
EIF2B4
EIF2B5
EIF2S1
EIF3A
EIF3C
EIF3D
EIF3E
EIF3F
EIF3G
EIF3H
EIF3I
EIF3J
EIF3K
EIF3L
EIF3M
EIF4A1
EIF4A2
EIF4B
EIF5A2
EIF5B
EIF6
ELAC1
ELAC2
ELAVL1
ELAVL3
ELF2
ELOVL4
ELP2
ELP4
EME1
EMG1
EMID1
EML4
EMP1
EMP3
EMR4P
EMX2OS
ENG
ENHO
ENKUR
ENO2
ENOPH1
ENOSF1
ENOX2
ENPP2
ENPP4
ENTPD1
ENTPD6
ENTPD7
EP400NL
EPAS1
EPB41
EPB41L4A-AS1
EPB41L5
EPDR1
EPHA1
EPHA2
EPHA4
EPHA6
EPHX1
EPOR
EPPK1
EPRS
EPS15L1
EPS8
EPS8L2
ERCC3
ERCC4
ERCC5
EREG
ERGIC3
ERH
ERI3
ERLEC1
ERMAP
ERMP1
ERP27
ERP29
ERRFI1
ERV3-1
ERVH-3
ESD
ESF1
ESPL1
ESYT1
ESYT2
ETAA1
ETHE1
ETS1
ETV2
ETV3L
EVL
EXD2
EXOC3L4
EXOG
EXOSC1
EXOSC2
EXOSC5
EXOSC7
EXOSC8
EXOSC9
EXT2
EZH2
EZR
F13B
FA2H
FAAH
FAAH2
FABP2
FABP5
FADD
FADS1
FAF1
FAHD2A
FAIM
FAIM2
FAIM3
FAM101A
FAM108C1
FAM110A
FAM110C
FAM113A
FAM113B
FAM114A2
FAM117B
FAM118B
FAM123A
FAM123B
FAM123C
FAM125B
FAM126A
FAM127B
FAM131B
FAM134A
FAM136A
FAM13B
FAM13C
FAM149A
FAM153A
FAM153B
FAM154A
FAM159A
FAM160B1
FAM161B
FAM162A
FAM162B
FAM166B
FAM169A
FAM170B
FAM171A1
FAM171A2
FAM173A
FAM175A
FAM175B
FAM176B
FAM177B
FAM179A
FAM179B
FAM190B
FAM195B
FAM200A
FAM207A
FAM208A
FAM208B
FAM20A
FAM20C
FAM22A
FAM22D
FAM22G
FAM35A
FAM43A
FAM43B
FAM50B
FAM54A
FAM55C
FAM57A
FAM58A
FAM59B
FAM60A
FAM65C
FAM69A
FAM69B
FAM71B
FAM71E1
FAM73A
FAM76A
FAM78A
FAM81A
FAM81B
FAM82B
FAM83D
FAM83G
FAM86B2
FAM86C1
FAM86FP
FAM89A
FAM96A
FAM96B
FAM98A
FAN1
FANCB
FANCC
FANCE
FANCF
FANCG
FANCI
FANK1
FAR1
FARS2
FARSA
FARSB
FAS
FASN
FASTKD1
FASTKD2
FASTKD3
FAU
FBL
FBLN2
FBLN5
FBN1
FBN2
FBXL14
FBXL16
FBXL22
FBXL4
FBXO10
FBXO16
FBXO21
FBXO22-AS1
FBXO25
FBXO31
FBXO32
FBXO4
FBXO41
FBXO5
FBXW9
FCER1A
FCER1G
FCF1
FCGBP
FCGR1B
FCGR2B
FCGR2C
FCRLB
FDPS
FDPSL2A
FDX1
FDXACB1
FDXR
FER
FEZ1
FEZF1
FFAR2
FFAR3
FGB
FGD1
FGF13
FGF18
FGF3
FGF7
FGF9
FGFR1
FGFR4
FH
FHL5
FIBP
FILIP1L
FITM2
FKBP11
FKBP14
FKBP2
FKBP7
FKBPL
FLAD1
FLAP
FLCN
FLJ10489
FLJ12334
FLJ14107
FLJ14186
FLJ20021
FLJ20444
FLJ23867
FLJ27354
FLJ30403
FLJ31715
FLJ33630
FLJ35946
FLJ38122
FLJ38379
FLJ39534
FLJ40852
FLJ41423
FLJ41941
FLJ42102
FLJ42392
FLJ42969
FLJ43860
FLJ44313
FLJ44715
FLJ45079
FLJ45445
FLJ45872
FLJ45974
FLJ46446
FLNB
FLT3LG
FLT4
FMN1
FMO4
FMO5
FN3KRP
FNBP1
FNIP2
FNTA
FOLH1
FOLR1
FOLR2
FONG
FOPNL
FOSL1
FOXA3
FOXD4
FOXE3
FOXJ1
FOXJ2
FOXP3
FOXRED1
FOXRED2
FP588
FPGS
FPR3
FRG1
FRG2
FRMPD1
FRRS1
FSD1
FSD1L
FTH1
FTHL17
FTO
FTSJ1
FTSJ2
FTSJ3
FUBP1
FUCA2
FURIN
FUT10
FUT4
FUT5
FUT8
FXC1
FXN
FXYD2
FXYD7
FYCO1
FYN
FYTTD1
FZD1
FZD2
FZD3
FZD6
G3BP2
G6PC3
GABARAPL2
GABPA
GABRR3
GADD45A
GADD45GIP1
GAGE1
GAGE2B
GAL3ST4
GALE
GALK1
GALNT10
GALNT11
GALNT12
GALNT4
GALNT5
GALNT6
GAMT
GANAB
GAR1
GARS
GART
GAS1
GAS2L3
GAS5
GATA3
GATA6
GATAD1
GATM
GATSL3
GBF1
GBP6
GC
GCDH
GCET2
GCHFR
GCK
GCM1
GCN1L1
GCOM1
GDF11
GDF2
GDPD1
GEMIN5
GEMIN6
GEMIN8
GFM1
GFPT1
GFRA4
GGA2
GGPS1
GGT5
GHDC
GIMAP1
GIMAP2
GIMAP4
GIMAP5
GIMAP6
GIMAP7
GIMAP8
GINS1
GINS2
GINS3
GINS4
GIPC1
GJA4
GJC1
GK5
GLA
GLB1L
GLB1L2
GLDC
GLDN
GLG1
GLMN
GLO1
GLOD4
GLRX
GLRX3
GLS
GLT8D1
GLTSCR2
GLUD1
GLUD2
GLUL
GLYATL2
GMEB1
GMEB2
GMNN
GMPPB
GMPS
GNAI1
GNAL
GNB1
GNB1L
GNB2L1
GNB4
GNB5
GNE
GNG3
GNG8
GNGT2
GNL1
GNL2
GNL3
GNLY
GNPDA2
GNPNAT1
GOLGA2P5
GOLGA6L1
GOLGA6L6
GOLGA7B
GOLIM4
GOLPH3L
GOPC
GORASP1
GORASP2
GOT2
GPAA1
GPAM
GPANK1
GPATCH4
GPATCH8
GPCPD1
GPD1L
GPHN
GPI
GPM6A
GPM6B
GPN1
GPN3
GPR124
GPR137B
GPR148
GPR152
GPR171
GPR172A
GPR174
GPR18
GPR180
GPR183
GPR19
GPR34
GPR4
GPR55
GPR62
GPR68
GPR89B
GPRC5B
GPRC5D
GPS1
GPSM3
GPT2
GPX4
GPX5
GPX7
GRAMD3
GRAP
GRASP
GRB10
GRB7
GREM2
GRHL1
GRHPR
GRIA1
GRID2
GRPEL1
GRWD1
GSN
GSPT2
GSTA4
GSTA7P
GSTK1
GSTM1
GSTM2
GSTM4
GSTP1
GSTT2
GSTZ1
GTF2F1
GTF2H3
GTF2H4
GTF2H5
GTF3C1
GTF3C2
GTF3C3
GTF3C4
GTF3C6
GTPBP1
GTPBP3
GTPBP4
GTPBP6
GTPBP8
GTSE1
GTSF1
GTSF1L
GUCA1A
GUCA1C
[truncated: 4,736 more rows]
