# Supplementary material for: DNA methylation regulatory patterns and underlying pathways behind the co-pathogenesis of allergic rhinitis and chronic spontaneous urticaria
Source: Front Immunol. 2023 Jan 11;13:1053558. doi: 10.3389/fimmu.2022.1053558 (PMC9875140; doi:10.3389/fimmu.2022.1053558)
Supplement: Supplementary file 1 [file DataSheet_1.zip › Supplementary Table 7.xlsx]

## Sheet: AR
Supplementary Table 7. Differentially methylated genes and corresponding methylated sites in AR patients.
Description	DMG	DMP	Methylation level
regulation of cell size	VAV2	cg14254126	down
		cg14448765	up
	ANO6	cg09909775	up
		cg02045493	up
	SLC12A8	cg01660001	up
		cg06713373	down
		cg26107890	up
	AKT1S1	cg11739626	up
		cg21871394	up
	MTOR	cg22718696	up
	RPTOR	cg11274148	up
		cg11782601	down
		cg02580745	down
		cg27394817	up
		cg26290973	down
	LIMA1	cg13284081	up
	SLC12A4	cg00718418	down
	SHANK3	cg10793758	up
		cg13213810	up
		cg04537738	up
		cg26201811	up
	GOLGA4	cg24861683	up
	CTTN	cg14528147	up
		cg19487717	up
	MAPT	cg12633764	up
	SIN3A	cg15324873	down
		cg04646113	up
		cg04091209	up
	RNF6	cg13271632	up
		cg10476224	up
	ADNP	cg23466118	up
	SEMA4B	cg22547737	up
		cg04865659	up
	DPYSL2	cg16381655	up
	RTN4R	cg07159686	up
		cg14422759	up
developmental growth involved in morphogenesis	WNT7B	cg18338288	up
	EMX1	cg05707704	up
		cg08013270	down
	RNF157	cg21550585	up
	CACNG7	cg03273715	up
	KIF26B	cg19855153	up
		cg09058471	up
		cg02388488	down
	RIMS1	cg16621991	down
		cg04813693	up
		cg03036057	down
	SLIT1	cg09276368	up
		cg09491962	down
	SLIT3	cg07442487	up
	SHANK3	cg10793758	up
		cg13213810	up
		cg04537738	up
		cg26201811	up
	GOLGA4	cg24861683	up
	ALCAM	cg24273728	down
		cg22557207	up
	SHH	cg10821050	up
		cg19595505	up
		cg06545950	up
		cg02590556	up
	SEMA4B	cg22547737	up
		cg04865659	up
	CTTN	cg14528147	up
		cg19487717	up
	MAPT	cg12633764	up
	SIN3A	cg15324873	down
		cg04646113	up
	RNF6	cg13271632	up
		cg10476224	up
	ADNP	cg23466118	up
	DPYSL2	cg16381655	up
	RTN4R	cg07159686	up
		cg14422759	up
	NRP1	cg05989059	up
		cg07913781	down
positive regulation of binding	BDNF	cg24065044	up
	AUTS2	cg07482470	up
		cg25714956	down
		cg17184370	up
		cg10665616	up
	ABL1	cg13822231	up
		cg14119680	up
	EIF4G1	cg02763146	up
	TRAF2	cg13597809	up
		cg25078751	down
	MED25	cg18887759	up
	TRIM6	cg18753841	down
		cg04096525	up
		cg05391002	up
	NEUROD1	cg01431993	up
		cg01863682	up
	GMNN	cg26187061	up
	DDRGK1	cg11226289	up
	MEF2C	cg17783982	down
		cg16225168	down
		cg22426944	up
	CTBP2	cg00152126	up
		cg25107609	up
	PLK2	cg25159610	up
		cg22849482	up
	ADD1	cg05110837	up
	TRIM28	cg19476058	up
		cg11909976	down
	NRP1	cg05989059	up
		cg07913781	down
regulation of cellular component size	HIP1R	cg07706471	up
		cg14997510	up
	FLOT1	cg08384314	up
		cg02684104	up
	PAX6	cg05490712	up
		cg01665555	down
		cg11162118	down
	GATA3	cg07578663	down
		cg07989490	up
		cg05071898	down
	ANO6	cg09909775	up
		cg02045493	up
	SLC12A8	cg01660001	up
		cg06713373	down
		cg26107890	up
	NEB	cg09367174	up
		cg03483641	down
	AKT1S1	cg11739626	up
		cg21871394	up
	MTOR	cg22718696	up
	CIT	cg11240320	up
		cg27096087	up
	RPTOR	cg11274148	up
		cg11782601	down
		cg02580745	down
		cg27394817	up
		cg26290973	down
	SNX9	cg22510970	down
		cg14489081	up
	SLC12A7	cg27010096	down
		cg16419756	down
	LIMA1	cg13284081	up
	SLC12A4	cg00718418	down
	RILP	cg08130663	down
		cg19502936	up
	BIN1	cg10846328	up
	PEX11G	cg04992837	up
		cg02895995	up
	RASA1	cg12600530	up
	VAV2	cg14254126	down
		cg14448765	up
	ADD1	cg05110837	up
	NRP1	cg05989059	up
		cg07913781	down
	ABL1	cg13822231	up
		cg14119680	up
	ADNP	cg23466118	up
	MAPT	cg12633764	up
regulation of Ras protein signal transduction	RNF6	cg13271632	up
		cg10476224	up
	CTTN	cg14528147	up
		cg19487717	up
	SEMA4B	cg22547737	up
		cg04865659	up
	GOLGA4	cg24861683	up
	SHANK3	cg10793758	up
		cg13213810	up
		cg04537738	up
		cg26201811	up
	CADM4	cg14680556	up
	ARHGDIB	cg13376104	up
	ARHGEF2	cg05052384	down
		cg00090103	up
	KCTD13	cg08261158	up
		cg27337803	down
	PLCE1	cg08394070	up
	MYO9B	cg11293821	up
	MAPRE2	cg03658244	up
	FARP1	cg09499379	up
		cg10959664	up
	RASA3	cg17162797	down
		cg14664094	down
		cg16120460	down
	DGKI	cg01564902	up
	OBSCN	cg25222493	down
		cg25002294	up
axonogenesis	RASA1	cg12600530	up
		cg14254126	down
	VAV2	cg14448765	up
	RTN4R	cg07159686	up
		cg14422759	up
	NRP1	cg05989059	up
		cg07913781	down
	ABL1	cg13822231	up
		cg14119680	up
	AUTS2	cg07482470	up
		cg25714956	down
		cg17184370	up
		cg10665616	up
	TRIM28	cg19476058	up
		cg11909976	down
	SYNGAP1	cg10405889	up
		cg19968421	up
	IRS2	cg15714599	up
	FLOT1	cg08384314	up
		cg02684104	up
	PAX6	cg05490712	up
		cg01665555	down
		cg11162118	down
	GATA3	cg07578663	down
		cg07989490	up
		cg05071898	down
	PIK3R1	cg06445944	up
	OTX2	cg02086467	down
	UST	cg19600750	down
	MAPK7	cg13023623	up
	EFNA3	cg11869514	up
		cg12741345	down
	GLI2	cg21442603	up
		cg06391871	up
		cg07390459	up
		cg05366712	down
	AGRN	cg08480609	up
		cg07407159	down
	ROBO4	cg03988533	up
	BRSK2	cg24029994	up
		cg06300961	down
		cg06489500	up
	SIAH1	cg16573542	down
		cg10784785	down
	GPC1	cg27312391	up
	CNP	cg21316236	down
		cg22319207	up
	TAOK2	cg01155258	up
	FYN	cg08061598	up
	ENAH	cg00164458	up
		cg21410954	up
		cg21410954	up
		cg02254649	down
	LGR6	cg09684336	up
		cg12761421	down
	COL25A1	cg01150943	up
	PTPRA	cg23871527	up
		cg20675196	up
	GLI3	cg16577208	up
		cg17530977	up
		cg25846074	up
		cg19603847	up
	EPHB4	cg22644163	up
	KIF5C	cg17509836	up
	NRXN3	cg07147443	up
	APBB2	cg20080580	up
		cg16547382	up
		cg25275945	down
	SHH	cg10821050	up
		cg19595505	up
		cg06545950	up
		cg02590556	up
	ALCAM	cg24273728	down
		cg22557207	up
	SLIT3	cg07442487	up
	SHANK3	cg10793758	up
		cg13213810	up
		cg04537738	up
		cg26201811	up
	GOLGA4	cg24861683	up
	SEMA4B	cg22547737	up
		cg04865659	up
	DPYSL2	cg16381655	up
	SIN3A	cg15324873	down
		cg04646113	up
		cg04091209	up
	ADNP	cg23466118	up
	TIAM1	cg25046584	up
	BDNF	cg24065044	up
	RNF6	cg13271632	up
		cg10476224	up

## Sheet: CSU
Supplementary Table 7. Differentially methylated genes and corresponding methylated sites in CSU patients.
Description	DMG	DMP	Methylation level
regulation of cell size	RDX	cg20144082	down
	AKT3	cg21379113	down
	RPTOR	cg09318637	down
	KDM1A	cg25199552	down
	LRP1	cg00693253	up
	MACF1	cg02769451	down
	SEMA4D	cg21203249	up
	RTN4	cg17422574	down
	ABL1	cg21298032	down
	DISC1	cg23209941	up
	PTEN	cg04664516	down
	CREB1	cg25634693	down
developmental growth involved in morphogenesis	ITSN2	cg14991251	down
	DISC1	cg23209941	up
	ABL1	cg21298032	down
	RTN4	cg17422574	down
	MACF1	cg02769451	down
	LRP1	cg00693253	up
	SEMA4D	cg21203249	up
	APP	cg01154210	down
		cg19423170	down
	FGFR2	cg01981452	down
		cg08899523	down
		cg16653991	down
		cg10379346	up
positive regulation of binding	KDM1A	cg25199552	down
	SPPL3	cg15659297	up
	TCF7L2	cg17150069	up
	MARK3	cg03718013	up
		cg13394762	up
	LGALS3	cg20008101	up
	APP	cg01154210	down
		cg19423170	down
	LRP1	cg00693253	up
	ABL1	cg21298032	down
	AKT3	cg21379113	down
	SPIRE1	cg26958509	down
regulation of cellular component size	RPTOR	cg09318637	down
	TMOD3	cg27611767	down
	KDM1A	cg25199552	down
	LRP1	cg00693253	up
	MACF1	cg02769451	down
	RTN4	cg17422574	down
	ABL1	cg21298032	down
	DISC1	cg23209941	up
	PTEN	cg04664516	down
	CREB1	cg25634693	down
	RDX	cg20144082	down
	KANK1	cg00723395	down
	BAIAP2	cg19460836	down
	MCF2L2	cg09997395	down
	ITSN1	cg01893721	down
regulation of Ras protein signal transduction	P2RY10	cg16158408	down
	RALGPS1	cg14306650	down
	ECT2	cg10028625	down
	KANK1	cg00723395	down
	RDX	cg20144082	down
	ABL1	cg21298032	down
	ITSN2	cg14991251	down
	PTEN	cg04664516	down
	CREB1	cg25634693	down
axonogenesis	DISC1	cg23209941	up
	ABL1	cg21298032	down
	RTN4	cg17422574	down
	MACF1	cg02769451	down
	SEMA4D	cg21203249	up
	LRP1	cg00693253	up
	BAIAP2	cg19460836	down
	APP	cg01154210	down
		cg19423170	down
	MYH1O	cg15679282	down
	SZT2	cg17143549	down
	KIF13B	cg20106866	down
	DPYSL5	cg23437483	down
	RANBP9	cg08458921	down
	MATN2	cg19935471	down
	SMAD4	cg09604853	down
	FGFR2	cg01981452	down
		cg08899523	down
		cg16653991	down
		cg10379346	up
