# Supplementary material for: DNA methylation regulatory patterns and underlying pathways behind the co-pathogenesis of allergic rhinitis and chronic spontaneous urticaria
Source: Front Immunol. 2023 Jan 11;13:1053558. doi: 10.3389/fimmu.2022.1053558 (PMC9875140; doi:10.3389/fimmu.2022.1053558)
Supplement: Supplementary file 1 [file DataSheet_1.zip › Supplementary Table 1.xls]

## Sheet: Sheet1
Supplementary Table 1. Clinical characteristics of CSU patients used for methylation assay based on microarray.
Curative Effect	No.	Gender	Location	Education Level	Clinical Visit Date	Course of Disease	Skin Manifestations (Before Taking Medicine)	Incentive	Seizure Frequency (Before Taking Medicine)	Whether be treated before this visit	Have you taken any oral medications in the past week?	Whether the following drugs were used at the same time during the period of urticaria (by oral, injection, eye drops, ear and nose drops, etc.).	In the last week, has your skin felt itchy, tender, sore, stinging?	In the last week, have you felt embarrassed or inferior because of your skin problem?	In the last week, how much did your skin problem affect your shopping, housework, and gardening?	In the last week, how have skin problems affected your clothing?	How much have skin issues affected your social or leisure life in the last week?	In the last week, how much have skin problems prevented you from exercising?	How much did your skin problem affect your work or study in the last week?	Have skin problems prevented you from communicating with your lover, close friend, or relative in the last week?	How much have skin problems affected your sex life in the last week?	In the last week, how much trouble has your skin treatment caused you?	Whether you have other diseases (especially chronic diseases).	Whether to take drugs for a long time.	Are you suffering from allergic diseases?	Are you allergic to the following substances or environments?	Have you had surgery or trauma.	Have you ever had a blood transfusion?	Have you ever dyed your hair?	Does anyone in the family have chronic urticaria.	Does your family suffer from allergic rhinitis or asthma?	Total Score	Medication for Initial Diagnosis	Time	Method of Administration.	Post-dose UAS7.	Curative Effect	Telephone Follow-up.
Good	C017	Male	Hunan	College/Undergraduate	2018-04-24	6 months	wheal	food (drinking), physical factors (exposure to heat)	Unknown	None	None	None	a little	absolutely not	irrelevant	irrelevant.	irrelevant.	a little	irrelevant.	absolutely not	irrelevant.	irrelevant.	Unknown	No	No	Yes, grass and pollen.	No	No	No	No	asthma (father)	14	Desloratadine Citrate.	2018-04-24	Oral	0	Good	(2018.08.18) Self-reported regular medication, and good control, now basically no rash, no side effects.
	C041	Female	Changsha, Hunan	College/Undergraduate	2018-05-17	4 months	wheals and angioedema	food (alcohol, mango, lychee), chemical substances (decoration materials)	1 day	Yes	cetirizine drops	None	much	a little	a little	absolutely not	much	a little	absolutely not	a little	absolutely not	much	None	No	Yes, allergic rhinitis, asthma.	Yes, pungent odor, food (mango, lychee).	Unknown	Unkown	Unkown	No	allergic rhinitis (son)	35	Desloratadine Citrate, Bepotastine Besilate Tablets.	2018-05-17	Oral	0	Good	(2018.08.19) The patient reported that he took the medicine regularly, and the control effect was good. The medicine has been stopped now, and he occasionally has a rash (on the belt), and has no adverse reactions.
	C043	Female	Yongzhou City, Hunan	College/Undergraduate	2018-05-17	2 months	wheals and angioedema	neuropsychiatric factors	7 day	Yes	loratadine	levofloxacin	absolutely not	a little	a little	a little	a little	absolutely not	irrelevant.	absolutely not	absolutely not	absolutely not	hyperthyroidism, hypothyroidism.	Yes	Yes, allergic rhinitis, asthma.	Yes, dust.	Yes, gynecological surgery.	No	Yes	No	No	28	Desloratadine Citrate.	2018-05-17	Oral	0	Good	(2018.08.19) The patient complained that his condition was well controlled, and he stopped taking the medicine on his own. Two weeks after stopping the medicine, he relapsed. He is currently taking traditional Chinese medicine for treatment.
Bad	C048	Female	Pingjiang City, Hunan	Primary School or Below	2018-06-11	20 years	wheal	None	1day	Yes	ebastine and compound glycyrrhizin	None	much	much	a little	much	a little	a little	absolutely not	a little	absolutely not	a little	dental disease, high blood pressure.	Yes	Yes, allergic rhinitis, bronchitis, eczema.	Yes, pollen.	Yes, ligation.	No	No	No	No	28	Levocetirizine, Rupatadine, Total Glycosides of Paeony Capsules.	2018-06-11	Oral	28	Bad	(2018.06.25) The patient's daughter complained that her condition did not improve.
	C082	Male	Changsha, Hunan	High School/Technical Secondary School	2018-09-11	18 months	wheals and angioedema	food (drinking, seafood)	1 day	Yes	loratadine	None	very much	much	very much	very much	much	much	very much	very much	a little	very much	high blood pressure, gout.	Yes	Yes, allergic rhinitis, eczema.	Yes, food (seafood).	Yes, ureteral stones, polypectomy.	No	Yes	No	allergic rhinitis (son, mother)	42	NA	2018-09-11	Oral	42	Bad	(2018.09.26) The patient complained that the disease control effect was not good after regular medication, the rash did not significantly decrease, and symptoms such as itching still persisted.
	C083	Female	Changsha, Hunan	College/Undergraduate	2018/09/14	6 months	wheal	pregnancy	1 day	Yes	unknown	None	a little	very much	a little	a little	a little	a little	a little	a little	a little	a little	None	No	No	No	Yes, abortion.	No	Yes	No	No	21	Desloratadine Citrate, Bepotastine.	2018-09-14	Oral	21	Bad	(2018.10.11) The patient complained that the disease control effect was not good after regular medication, and there was still a rash with itching, and the rash did not decrease significantly.
